# Supplementary material for: 4-Benzyl-3-(2-fur­yl)-1H-1,2,4-triazole-5(4H)-thione hemihydrate
Source: Acta Crystallogr Sect E Struct Rep Online. 2008 May 3;64(Pt 6):o952–3. doi: 10.1107/S1600536808012361 (PMC2961370; doi:10.1107/S1600536808012361)
Supplement: Supplementary file 1 [file e-64-0o952-sup1.cif]

##############################################################################
###                                                                        ###
###        Electronic paper (Acta Crystallographica Section E)             ###
###                                                                        ###
##############################################################################
#                                                                            #
# This CIF contains the data in a paper accepted for publication in Acta     #
# Crystallographica Section E. It conforms to the requirements of Notes      #
# for Authors for Section E, and has been peer reviewed under the auspices   #
# of the IUCr Commission on Journals.                                        #
#                                                                            #
# Full details of the Crystallographic Information File format               #
# are given in the paper "The Crystallographic Information File (CIF):       #
# a New Standard Archive File for Crystallography" by S. R. Hall, F. H.      #
# Allen and I. D. Brown [Acta Cryst. (1991), A47, 655-685].                  #
#                                                                            #
# The current version of the core CIF dictionary is obtainable from          #
# ftp://ftp.iucr.org/pub/cif_core.dic. The current version number is 2.4.    #
#                                                                            #
# Software is freely available for graphical display of the structure(s) in  #
# this CIF.  For information consult the CIF home page http://www.iucr.org/  #
# cif/home.html                                                              #
#                                                                            #
# This file may be used for bona fide research purposes within the           #
# scientific community so long as proper attribution is given to the journal # 
# article from which it was obtained.                                        #
#                                                                            #
##############################################################################
                                             
data_global
_audit_creation_method     SHELXL-97
_journal_date_recd_electronic     2008-04-09
_journal_date_accepted     2008-04-28
_journal_name_full     'Acta Crystallographica, Section E'
_journal_year     2008
_journal_volume     64
_journal_issue      6
_journal_page_first     o952
_journal_page_last     o953
_journal_paper_category     QO
_journal_coeditor_code     RZ2207
_publ_contact_author
;
    'Zareef, Muhammad'
    Department of Chemistry
    Quaid-i-Azam University
    Islamabad 45320
    Pakistan
;
_publ_contact_author_email     mzareef71@yahoo.com
_publ_contact_author_fax     ' 92-51-287-3869 '
_publ_contact_author_phone     ' 92-51-921-9811 '
_publ_section_title
;
4-Benzyl-3-(2-furyl)-1<i>H</i>-1,2,4-triazole-5(4<i>H</i>)-thione hemihydrate
;
loop_
    _publ_author_name
    _publ_author_address
    'Zareef, Muhammad'
; Department of Chemistry
Quaid-i-Azam University
Islamabad 45320
Pakistan
;
    'Iqbal, Rashid'
; Department of Chemistry
Quaid-i-Azam University
Islamabad 45320
Pakistan
;
    'Parvez, Masood'
; Department of Chemistry
The University of Calgary
2500 University Drive NW
Calgary
Alberta
Canada T2N 1N4
;
data_I
_chemical_name_systematic
;
4-Benzyl-3-(2-furyl)-1<i>H</i>-1,2,4-triazole-5(4H)-thione hemihydrate
;
_chemical_name_common     ?
_chemical_formula_moiety     'C13 H11 N3 O S, 0.5(H2 O)'
_chemical_formula_sum     'C13 H12 N3 O1.5 S1'
_chemical_formula_iupac     'C13 H11 N3 O S, 0.5H2 O'
_chemical_formula_weight     266.33
_chemical_melting_point     ?
_chemical_melting_point_gt     458
_chemical_melting_point_lt     459
_symmetry_cell_setting     triclinic
_symmetry_space_group_name_H-M     'P -1'
_symmetry_space_group_name_Hall     '-P 1'
loop_
    _symmetry_equiv_pos_as_xyz
    'x, y, z'
    '-x, -y, -z'
_cell_length_a     6.082(2)
_cell_length_b     12.069(4)
_cell_length_c     17.818(5)
_cell_angle_alpha     92.43(2)
_cell_angle_beta     94.35(2)
_cell_angle_gamma     103.83(2)
_cell_volume     1263.9(7)
_cell_formula_units_Z     4
_cell_measurement_reflns_used     10729
_cell_measurement_theta_min     3.0
_cell_measurement_theta_max     27.5
_cell_measurement_temperature     173(2)
_exptl_crystal_description     'plate'
_exptl_crystal_colour     'colourless'
_exptl_crystal_size_max     0.18
_exptl_crystal_size_mid     0.16
_exptl_crystal_size_min     0.04
_exptl_crystal_density_diffrn     1.400
_exptl_crystal_density_meas     ?
_exptl_crystal_density_method     'not measured'
_exptl_crystal_F_000     556
_exptl_absorpt_coefficient_mu     0.252
_exptl_absorpt_correction_type     'Multi-scan'
_exptl_absorpt_process_details     '(SORTAV; Blessing, 1997)'
_exptl_absorpt_correction_T_min     0.956
_exptl_absorpt_correction_T_max     0.990
_exptl_special_details
;
;
_diffrn_ambient_temperature     173(2)
_diffrn_radiation_type     MoK\a
_diffrn_radiation_wavelength     0.71073
_diffrn_radiation_source     'fine-focus sealed tube'
_diffrn_radiation_monochromator     graphite
_diffrn_measurement_device_type     'Nonius KappaCCD'
_diffrn_measurement_method     '\w and \f'
_diffrn_detector_area_resol_mean     ?
_diffrn_reflns_number     10729
_diffrn_reflns_av_R_equivalents     0.031
_diffrn_reflns_av_sigmaI/netI     0.047
_diffrn_reflns_theta_min     3.0
_diffrn_reflns_theta_max     27.5
_diffrn_reflns_theta_full     27.5
_diffrn_measured_fraction_theta_max     0.991
_diffrn_measured_fraction_theta_full     0.991
_diffrn_reflns_limit_h_min     -7
_diffrn_reflns_limit_h_max     7
_diffrn_reflns_limit_k_min     -15
_diffrn_reflns_limit_k_max     15
_diffrn_reflns_limit_l_min     -23
_diffrn_reflns_limit_l_max     23
_diffrn_standards_number     0
_diffrn_standards_interval_count     ?
_diffrn_standards_interval_time     ?
_diffrn_standards_decay_%     ?
_refine_special_details
;
Refinement of <i>F</i>^2^ against ALL reflections. The weighted <i>R</i>-factor
<i>wR</i> and goodness of fit <i>S</i> are based on <i>F</i>^2^, conventional
<i>R</i>-factors <i>R</i> are based on <i>F</i>, with <i>F</i> set to zero for
negative <i>F</i>^2^. The threshold expression of <i>F</i>^2^ >
\s(<i>F</i>^2^) is used only for calculating <i>R</i>-factors(gt) <i>etc</i>.
and is not relevant to the choice of reflections for refinement.
<i>R</i>-factors based on <i>F</i>^2^ are statistically about twice as large
as those based on <i>F</i>, and <i>R</i>- factors based on ALL data will be
even larger.
;
_reflns_number_total     5735
_reflns_number_gt     4365
_reflns_threshold_expression     I>2\s(I)
_refine_ls_structure_factor_coef     Fsqd
_refine_ls_matrix_type     full
_refine_ls_R_factor_all     0.062
_refine_ls_R_factor_gt     0.039
_refine_ls_wR_factor_gt     0.085
_refine_ls_wR_factor_ref     0.096
_refine_ls_goodness_of_fit_ref     1.03
_refine_ls_restrained_S_all     1.03
_refine_ls_number_reflns     5735
_refine_ls_number_parameters     347
_refine_ls_number_restraints     0
_refine_ls_hydrogen_treatment     mixed
_refine_ls_weighting_scheme     calc
_refine_ls_weighting_details
          'calc w=1/[\s^2^(Fo^2^)+(0.0384P)^2^+0.468P] where P=(Fo^2^+2Fc^2^)/3'
_atom_sites_solution_hydrogens     geom
_atom_sites_solution_primary     direct
_atom_sites_solution_secondary     difmap
_refine_ls_shift/su_max     0.001
_refine_ls_shift/su_mean     0.000
_refine_diff_density_max     0.22
_refine_diff_density_min     -0.24
_refine_ls_extinction_method     'SHELXL97 (Sheldrick, 2008)'
_refine_ls_extinction_coef     0.012(2)
_refine_ls_extinction_expression
                                  'Fc^*^=kFc[1+0.001xFc^2^\l^3^/sin(2\q)]^-1/4^'
loop_
    _atom_type_symbol
    _atom_type_description
    _atom_type_scat_dispersion_real
    _atom_type_scat_dispersion_imag
    _atom_type_scat_source
    'C' 'C' 0.0033 0.0016
                         'International Tables Vol C Tables 4.2.6.8 and 6.1.1.4'
    'H' 'H' 0.0000 0.0000
                         'International Tables Vol C Tables 4.2.6.8 and 6.1.1.4'
    'N' 'N' 0.0061 0.0033
                         'International Tables Vol C Tables 4.2.6.8 and 6.1.1.4'
    'O' 'O' 0.0106 0.0060
                         'International Tables Vol C Tables 4.2.6.8 and 6.1.1.4'
    'S' 'S' 0.1246 0.1234
                         'International Tables Vol C Tables 4.2.6.8 and 6.1.1.4'
_computing_data_collection     'COLLECT (Hooft, 1998)'
_computing_cell_refinement     'DENZO (Otwinowski & Minor, 1997)'
_computing_data_reduction     'SCALEPACK (Otwinowski & Minor, 1997)'
_computing_structure_solution     'SHELXS97 (Sheldrick, 2008)'
_computing_structure_refinement     'SHELXL97 (Sheldrick, 2008)'
_computing_molecular_graphics     'ORTEP-3 for Windows (Farrugia, 1997)'
_computing_publication_material     'SHELXL97 (Sheldrick, 2008)'
loop_
    _atom_site_type_symbol
    _atom_site_label
    _atom_site_fract_x
    _atom_site_fract_y
    _atom_site_fract_z
    _atom_site_U_iso_or_equiv
    _atom_site_adp_type
    _atom_site_calc_flag
    _atom_site_refinement_flags
    _atom_site_occupancy
    _atom_site_disorder_assembly
    _atom_site_disorder_group
    S S1 0.34044(8) 0.05680(4) 0.28003(3) 0.03056(13) Uani d . 1 . .
    S S2 -0.20179(8) 0.77953(4) 0.25164(2) 0.02763(13) Uani d . 1 . .
    O O1 0.8468(2) 0.08820(11) -0.01137(7) 0.0305(3) Uani d . 1 . .
    O O2 0.5602(2) 0.82229(11) 0.51122(7) 0.0325(3) Uani d . 1 . .
    O O3 0.7588(3) 0.03225(11) 0.40424(8) 0.0333(3) Uani d . 1 . .
    H H3A 0.752(4) 0.0567(19) 0.4491(13) 0.040 Uiso d . 1 . .
    H H3B 0.633(4) 0.0293(19) 0.3796(13) 0.040 Uiso d . 1 . .
    N N1 0.6822(3) 0.01773(13) 0.20087(8) 0.0260(3) Uani d . 1 . .
    H H1A 0.725(3) -0.0312(17) 0.2307(11) 0.031 Uiso d . 1 . .
    N N2 0.7734(3) 0.03375(13) 0.13290(8) 0.0268(3) Uani d . 1 . .
    N N3 0.4856(2) 0.11614(11) 0.14138(8) 0.0213(3) Uani d . 1 . .
    N N4 0.0028(3) 0.87457(12) 0.38823(8) 0.0247(3) Uani d . 1 . .
    H H4A -0.085(3) 0.9228(17) 0.3954(11) 0.030 Uiso d . 1 . .
    N N5 0.1725(3) 0.86844(12) 0.44183(8) 0.0254(3) Uani d . 1 . .
    N N6 0.1475(2) 0.74212(11) 0.34577(8) 0.0222(3) Uani d . 1 . .
    C C1 0.5050(3) 0.06404(14) 0.20819(9) 0.0232(4) Uani d . 1 . .
    C C2 0.6504(3) 0.09428(14) 0.09778(9) 0.0223(4) Uani d . 1 . .
    C C3 0.6860(3) 0.13059(14) 0.02235(9) 0.0240(4) Uani d . 1 . .
    C C4 0.5984(4) 0.19649(17) -0.02503(10) 0.0371(5) Uani d . 1 . .
    H H4 0.4838 0.2354 -0.0155 0.044 Uiso calc R 1 . .
    C C5 0.7116(4) 0.19619(17) -0.09219(11) 0.0393(5) Uani d . 1 . .
    H H5 0.6871 0.2351 -0.1361 0.047 Uiso calc R 1 . .
    C C6 0.8591(3) 0.13059(16) -0.08148(10) 0.0331(4) Uani d . 1 . .
    H H6 0.9580 0.1156 -0.1173 0.040 Uiso calc R 1 . .
    C C7 0.3061(3) 0.17367(14) 0.12078(10) 0.0243(4) Uani d . 1 . .
    H H7A 0.1900 0.1564 0.1574 0.029 Uiso calc R 1 . .
    H H7B 0.2319 0.1417 0.0705 0.029 Uiso calc R 1 . .
    C C8 0.3862(3) 0.30216(14) 0.11841(9) 0.0246(4) Uani d . 1 . .
    C C9 0.5982(3) 0.36345(15) 0.14907(10) 0.0296(4) Uani d . 1 . .
    H H9 0.7004 0.3246 0.1729 0.035 Uiso calc R 1 . .
    C C10 0.6630(4) 0.48138(16) 0.14531(11) 0.0371(5) Uani d . 1 . .
    H H10 0.8090 0.5228 0.1665 0.045 Uiso calc R 1 . .
    C C11 0.5153(4) 0.53864(17) 0.11072(11) 0.0404(5) Uani d . 1 . .
    H H11 0.5599 0.6192 0.1079 0.048 Uiso calc R 1 . .
    C C12 0.3028(4) 0.47821(17) 0.08038(12) 0.0414(5) Uani d . 1 . .
    H H12 0.2006 0.5174 0.0570 0.050 Uiso calc R 1 . .
    C C13 0.2381(3) 0.36062(16) 0.08393(11) 0.0335(4) Uani d . 1 . .
    H H13 0.0918 0.3195 0.0627 0.040 Uiso calc R 1 . .
    C C14 -0.0174(3) 0.79991(14) 0.32916(9) 0.0223(4) Uani d . 1 . .
    C C15 0.2585(3) 0.78665(14) 0.41473(9) 0.0233(4) Uani d . 1 . .
    C C16 0.4402(3) 0.74833(15) 0.45380(9) 0.0242(4) Uani d . 1 . .
    C C17 0.5195(3) 0.65286(16) 0.44984(10) 0.0303(4) Uani d . 1 . .
    H H17 0.4653 0.5884 0.4151 0.036 Uiso calc R 1 . .
    C C18 0.7002(3) 0.66805(17) 0.50797(10) 0.0321(4) Uani d . 1 . .
    H H18 0.7905 0.6157 0.5196 0.039 Uiso calc R 1 . .
    C C19 0.7177(3) 0.77051(17) 0.54297(11) 0.0332(4) Uani d . 1 . .
    H H19 0.8252 0.8028 0.5843 0.040 Uiso calc R 1 . .
    C C20 0.2004(3) 0.65628(14) 0.29446(9) 0.0239(4) Uani d . 1 . .
    H H20A 0.3674 0.6670 0.2974 0.029 Uiso calc R 1 . .
    H H20B 0.1489 0.6693 0.2422 0.029 Uiso calc R 1 . .
    C C21 0.0932(3) 0.53434(14) 0.31051(9) 0.0226(4) Uani d . 1 . .
    C C22 0.1902(3) 0.44799(16) 0.28516(10) 0.0307(4) Uani d . 1 . .
    H H22 0.3270 0.4668 0.2610 0.037 Uiso calc R 1 . .
    C C23 0.0880(4) 0.33463(17) 0.29509(11) 0.0389(5) Uani d . 1 . .
    H H23 0.1549 0.2760 0.2774 0.047 Uiso calc R 1 . .
    C C24 -0.1094(4) 0.30642(17) 0.33038(12) 0.0405(5) Uani d . 1 . .
    H H24 -0.1788 0.2285 0.3369 0.049 Uiso calc R 1 . .
    C C25 -0.2063(4) 0.39117(18) 0.35627(12) 0.0410(5) Uani d . 1 . .
    H H25 -0.3424 0.3719 0.3808 0.049 Uiso calc R 1 . .
    C C26 -0.1044(3) 0.50534(16) 0.34637(11) 0.0318(4) Uani d . 1 . .
    H H26 -0.1714 0.5637 0.3644 0.038 Uiso calc R 1 . .
loop_
    _atom_site_aniso_label
    _atom_site_aniso_U_11
    _atom_site_aniso_U_22
    _atom_site_aniso_U_33
    _atom_site_aniso_U_12
    _atom_site_aniso_U_13
    _atom_site_aniso_U_23
    S1 0.0307(3) 0.0369(3) 0.0255(2) 0.0094(2) 0.00647(18) 0.00482(19)
    S2 0.0285(3) 0.0262(2) 0.0270(2) 0.00626(19) -0.00410(18) 0.00176(17)
    O1 0.0316(7) 0.0369(7) 0.0265(6) 0.0140(6) 0.0061(5) 0.0016(5)
    O2 0.0357(8) 0.0306(7) 0.0296(7) 0.0091(6) -0.0090(6) -0.0012(5)
    O3 0.0415(9) 0.0352(7) 0.0271(7) 0.0190(7) -0.0012(6) -0.0030(6)
    N1 0.0273(8) 0.0293(8) 0.0243(7) 0.0114(7) 0.0023(6) 0.0072(6)
    N2 0.0280(8) 0.0299(8) 0.0256(8) 0.0116(7) 0.0040(6) 0.0065(6)
    N3 0.0206(8) 0.0218(7) 0.0225(7) 0.0071(6) 0.0008(6) 0.0029(5)
    N4 0.0268(8) 0.0231(7) 0.0253(7) 0.0093(6) -0.0010(6) 0.0007(6)
    N5 0.0266(8) 0.0262(7) 0.0237(7) 0.0083(6) -0.0019(6) 0.0009(6)
    N6 0.0233(8) 0.0199(7) 0.0232(7) 0.0055(6) 0.0011(6) 0.0008(6)
    C1 0.0241(9) 0.0213(8) 0.0230(8) 0.0044(7) -0.0010(7) 0.0003(7)
    C2 0.0221(9) 0.0212(8) 0.0243(8) 0.0072(7) 0.0009(7) 0.0005(7)
    C3 0.0236(9) 0.0258(9) 0.0235(8) 0.0073(7) 0.0040(7) -0.0004(7)
    C4 0.0512(13) 0.0423(11) 0.0282(10) 0.0277(10) 0.0126(9) 0.0110(8)
    C5 0.0592(14) 0.0384(11) 0.0263(10) 0.0194(10) 0.0126(9) 0.0103(8)
    C6 0.0382(12) 0.0355(10) 0.0256(9) 0.0070(9) 0.0097(8) 0.0007(8)
    C7 0.0211(9) 0.0257(9) 0.0276(9) 0.0093(7) 0.0002(7) 0.0019(7)
    C8 0.0304(10) 0.0245(9) 0.0210(8) 0.0109(8) 0.0022(7) 0.0008(7)
    C9 0.0339(11) 0.0281(9) 0.0272(9) 0.0108(8) -0.0036(8) 0.0004(7)
    C10 0.0440(12) 0.0290(10) 0.0328(10) 0.0016(9) -0.0062(9) -0.0021(8)
    C11 0.0609(15) 0.0250(10) 0.0350(11) 0.0113(10) -0.0012(10) 0.0037(8)
    C12 0.0549(14) 0.0336(11) 0.0405(11) 0.0231(10) -0.0070(10) 0.0053(9)
    C13 0.0327(11) 0.0320(10) 0.0371(10) 0.0131(9) -0.0046(8) 0.0007(8)
    C14 0.0213(9) 0.0193(8) 0.0262(8) 0.0034(7) 0.0038(7) 0.0052(7)
    C15 0.0238(9) 0.0227(8) 0.0224(8) 0.0037(7) 0.0020(7) 0.0022(7)
    C16 0.0238(9) 0.0274(9) 0.0207(8) 0.0055(7) -0.0001(7) 0.0013(7)
    C17 0.0305(10) 0.0340(10) 0.0280(9) 0.0123(8) 0.0009(8) -0.0012(8)
    C18 0.0279(10) 0.0413(11) 0.0308(10) 0.0150(9) 0.0016(8) 0.0057(8)
    C19 0.0281(10) 0.0427(11) 0.0281(9) 0.0090(9) -0.0058(8) 0.0069(8)
    C20 0.0253(9) 0.0244(9) 0.0228(8) 0.0068(7) 0.0053(7) 0.0005(7)
    C21 0.0246(9) 0.0237(8) 0.0202(8) 0.0080(7) -0.0001(7) 0.0011(7)
    C22 0.0390(11) 0.0327(10) 0.0248(9) 0.0165(9) 0.0043(8) 0.0012(7)
    C23 0.0612(15) 0.0280(10) 0.0306(10) 0.0201(10) -0.0055(10) -0.0015(8)
    C24 0.0527(14) 0.0241(9) 0.0384(11) 0.0019(9) -0.0137(10) 0.0062(8)
    C25 0.0339(12) 0.0383(11) 0.0485(12) 0.0020(9) 0.0050(9) 0.0146(10)
    C26 0.0296(11) 0.0277(9) 0.0402(11) 0.0091(8) 0.0085(8) 0.0049(8)
_geom_special_details
;
All e.s.d.'s (except the e.s.d. in the dihedral angle between two l.s. planes)
are estimated using the full covariance matrix. The cell e.s.d.'s are taken
into account individually in the estimation of e.s.d.'s in distances, angles
and torsion angles; correlations between e.s.d.'s in cell parameters are only
used when they are defined by crystal symmetry. An approximate (isotropic)
treatment of cell e.s.d.'s is used for estimating e.s.d.'s involving l.s.
planes.
;
loop_
    _geom_bond_atom_site_label_1
    _geom_bond_atom_site_label_2
    _geom_bond_site_symmetry_2
    _geom_bond_distance
    _geom_bond_publ_flag
    S1 C1 . 1.676(2) ?
    S2 C14 . 1.682(2) ?
    O1 C6 . 1.370(2) ?
    O1 C3 . 1.372(2) ?
    O2 C19 . 1.364(2) ?
    O2 C16 . 1.369(2) ?
    O3 H3A . 0.85(2) ?
    O3 H3B . 0.85(2) ?
    N1 C1 . 1.339(2) ?
    N1 N2 . 1.372(2) ?
    N1 H1A . 0.88(2) ?
    N2 C2 . 1.309(2) ?
    N3 C1 . 1.380(2) ?
    N3 C2 . 1.380(2) ?
    N3 C7 . 1.460(2) ?
    N4 C14 . 1.335(2) ?
    N4 N5 . 1.370(2) ?
    N4 H4A . 0.89(2) ?
    N5 C15 . 1.314(2) ?
    N6 C14 . 1.374(2) ?
    N6 C15 . 1.378(2) ?
    N6 C20 . 1.461(2) ?
    C2 C3 . 1.447(2) ?
    C3 C4 . 1.349(3) ?
    C4 C5 . 1.425(3) ?
    C4 H4 . 0.9500 ?
    C5 C6 . 1.340(3) ?
    C5 H5 . 0.9500 ?
    C6 H6 . 0.9500 ?
    C7 C8 . 1.514(2) ?
    C7 H7A . 0.9900 ?
    C7 H7B . 0.9900 ?
    C8 C9 . 1.382(3) ?
    C8 C13 . 1.394(2) ?
    C9 C10 . 1.389(3) ?
    C9 H9 . 0.9500 ?
    C10 C11 . 1.383(3) ?
    C10 H10 . 0.9500 ?
    C11 C12 . 1.380(3) ?
    C11 H11 . 0.9500 ?
    C12 C13 . 1.385(3) ?
    C12 H12 . 0.9500 ?
    C13 H13 . 0.9500 ?
    C15 C16 . 1.440(2) ?
    C16 C17 . 1.353(2) ?
    C17 C18 . 1.425(3) ?
    C17 H17 . 0.9500 ?
    C18 C19 . 1.338(3) ?
    C18 H18 . 0.9500 ?
    C19 H19 . 0.9500 ?
    C20 C21 . 1.509(2) ?
    C20 H20A . 0.9900 ?
    C20 H20B . 0.9900 ?
    C21 C26 . 1.382(3) ?
    C21 C22 . 1.390(2) ?
    C22 C23 . 1.386(3) ?
    C22 H22 . 0.9500 ?
    C23 C24 . 1.375(3) ?
    C23 H23 . 0.9500 ?
    C24 C25 . 1.377(3) ?
    C24 H24 . 0.9500 ?
    C25 C26 . 1.394(3) ?
    C25 H25 . 0.9500 ?
    C26 H26 . 0.9500 ?
loop_
    _geom_angle_atom_site_label_1
    _geom_angle_atom_site_label_2
    _geom_angle_atom_site_label_3
    _geom_angle_site_symmetry_1
    _geom_angle_site_symmetry_3
    _geom_angle
    _geom_angle_publ_flag
    C6 O1 C3 . . 106.50(14) ?
    C19 O2 C16 . . 106.33(14) ?
    H3A O3 H3B . . 108(2) ?
    C1 N1 N2 . . 114.05(14) ?
    C1 N1 H1A . . 126.0(13) ?
    N2 N1 H1A . . 118.8(13) ?
    C2 N2 N1 . . 103.59(14) ?
    C1 N3 C2 . . 107.51(14) ?
    C1 N3 C7 . . 124.11(14) ?
    C2 N3 C7 . . 128.16(14) ?
    C14 N4 N5 . . 113.20(14) ?
    C14 N4 H4A . . 126.2(13) ?
    N5 N4 H4A . . 120.5(13) ?
    C15 N5 N4 . . 104.25(14) ?
    C14 N6 C15 . . 107.53(14) ?
    C14 N6 C20 . . 124.07(14) ?
    C15 N6 C20 . . 128.21(14) ?
    N1 C1 N3 . . 103.46(14) ?
    N1 C1 S1 . . 128.34(13) ?
    N3 C1 S1 . . 128.17(13) ?
    N2 C2 N3 . . 111.36(15) ?
    N2 C2 C3 . . 122.82(15) ?
    N3 C2 C3 . . 125.81(15) ?
    C4 C3 O1 . . 109.95(15) ?
    C4 C3 C2 . . 135.93(17) ?
    O1 C3 C2 . . 114.11(15) ?
    C3 C4 C5 . . 106.47(17) ?
    C3 C4 H4 . . 126.8 ?
    C5 C4 H4 . . 126.8 ?
    C6 C5 C4 . . 106.89(17) ?
    C6 C5 H5 . . 126.6 ?
    C4 C5 H5 . . 126.6 ?
    C5 C6 O1 . . 110.20(16) ?
    C5 C6 H6 . . 124.9 ?
    O1 C6 H6 . . 124.9 ?
    N3 C7 C8 . . 114.60(14) ?
    N3 C7 H7A . . 108.6 ?
    C8 C7 H7A . . 108.6 ?
    N3 C7 H7B . . 108.6 ?
    C8 C7 H7B . . 108.6 ?
    H7A C7 H7B . . 107.6 ?
    C9 C8 C13 . . 118.95(17) ?
    C9 C8 C7 . . 122.93(15) ?
    C13 C8 C7 . . 118.12(16) ?
    C8 C9 C10 . . 120.53(17) ?
    C8 C9 H9 . . 119.7 ?
    C10 C9 H9 . . 119.7 ?
    C11 C10 C9 . . 120.12(19) ?
    C11 C10 H10 . . 119.9 ?
    C9 C10 H10 . . 119.9 ?
    C12 C11 C10 . . 119.73(18) ?
    C12 C11 H11 . . 120.1 ?
    C10 C11 H11 . . 120.1 ?
    C11 C12 C13 . . 120.22(18) ?
    C11 C12 H12 . . 119.9 ?
    C13 C12 H12 . . 119.9 ?
    C12 C13 C8 . . 120.44(19) ?
    C12 C13 H13 . . 119.8 ?
    C8 C13 H13 . . 119.8 ?
    N4 C14 N6 . . 104.29(14) ?
    N4 C14 S2 . . 128.50(13) ?
    N6 C14 S2 . . 127.21(13) ?
    N5 C15 N6 . . 110.73(15) ?
    N5 C15 C16 . . 123.67(15) ?
    N6 C15 C16 . . 125.58(15) ?
    C17 C16 O2 . . 109.93(15) ?
    C17 C16 C15 . . 135.42(16) ?
    O2 C16 C15 . . 114.60(14) ?
    C16 C17 C18 . . 106.48(17) ?
    C16 C17 H17 . . 126.8 ?
    C18 C17 H17 . . 126.8 ?
    C19 C18 C17 . . 106.48(16) ?
    C19 C18 H18 . . 126.8 ?
    C17 C18 H18 . . 126.8 ?
    C18 C19 O2 . . 110.79(16) ?
    C18 C19 H19 . . 124.6 ?
    O2 C19 H19 . . 124.6 ?
    N6 C20 C21 . . 114.33(14) ?
    N6 C20 H20A . . 108.7 ?
    C21 C20 H20A . . 108.7 ?
    N6 C20 H20B . . 108.7 ?
    C21 C20 H20B . . 108.7 ?
    H20A C20 H20B . . 107.6 ?
    C26 C21 C22 . . 119.00(17) ?
    C26 C21 C20 . . 122.02(15) ?
    C22 C21 C20 . . 118.90(16) ?
    C23 C22 C21 . . 120.24(19) ?
    C23 C22 H22 . . 119.9 ?
    C21 C22 H22 . . 119.9 ?
    C24 C23 C22 . . 120.41(19) ?
    C24 C23 H23 . . 119.8 ?
    C22 C23 H23 . . 119.8 ?
    C23 C24 C25 . . 119.95(19) ?
    C23 C24 H24 . . 120.0 ?
    C25 C24 H24 . . 120.0 ?
    C24 C25 C26 . . 119.9(2) ?
    C24 C25 H25 . . 120.1 ?
    C26 C25 H25 . . 120.1 ?
    C21 C26 C25 . . 120.52(18) ?
    C21 C26 H26 . . 119.7 ?
    C25 C26 H26 . . 119.7 ?
loop_
    _geom_torsion_atom_site_label_1
    _geom_torsion_atom_site_label_2
    _geom_torsion_atom_site_label_3
    _geom_torsion_atom_site_label_4
    _geom_torsion_site_symmetry_1
    _geom_torsion_site_symmetry_2
    _geom_torsion_site_symmetry_3
    _geom_torsion_site_symmetry_4
    _geom_torsion
    _geom_torsion_publ_flag
    C1 N1 N2 C2 . . . . 1.32(19) ?
    C14 N4 N5 C15 . . . . -0.33(19) ?
    N2 N1 C1 N3 . . . . -1.84(19) ?
    N2 N1 C1 S1 . . . . 176.30(13) ?
    C2 N3 C1 N1 . . . . 1.59(18) ?
    C7 N3 C1 N1 . . . . 176.47(14) ?
    C2 N3 C1 S1 . . . . -176.56(13) ?
    C7 N3 C1 S1 . . . . -1.7(2) ?
    N1 N2 C2 N3 . . . . -0.20(19) ?
    N1 N2 C2 C3 . . . . -179.37(16) ?
    C1 N3 C2 N2 . . . . -0.90(19) ?
    C7 N3 C2 N2 . . . . -175.50(15) ?
    C1 N3 C2 C3 . . . . 178.23(16) ?
    C7 N3 C2 C3 . . . . 3.6(3) ?
    C6 O1 C3 C4 . . . . 0.6(2) ?
    C6 O1 C3 C2 . . . . -179.92(15) ?
    N2 C2 C3 C4 . . . . -175.6(2) ?
    N3 C2 C3 C4 . . . . 5.4(3) ?
    N2 C2 C3 O1 . . . . 5.1(2) ?
    N3 C2 C3 O1 . . . . -173.93(15) ?
    O1 C3 C4 C5 . . . . -0.4(2) ?
    C2 C3 C4 C5 . . . . -179.8(2) ?
    C3 C4 C5 C6 . . . . 0.1(2) ?
    C4 C5 C6 O1 . . . . 0.3(2) ?
    C3 O1 C6 C5 . . . . -0.5(2) ?
    C1 N3 C7 C8 . . . . 111.39(18) ?
    C2 N3 C7 C8 . . . . -74.8(2) ?
    N3 C7 C8 C9 . . . . -13.9(2) ?
    N3 C7 C8 C13 . . . . 166.36(16) ?
    C13 C8 C9 C10 . . . . -0.3(3) ?
    C7 C8 C9 C10 . . . . 180.00(17) ?
    C8 C9 C10 C11 . . . . 0.0(3) ?
    C9 C10 C11 C12 . . . . 0.4(3) ?
    C10 C11 C12 C13 . . . . -0.5(3) ?
    C11 C12 C13 C8 . . . . 0.3(3) ?
    C9 C8 C13 C12 . . . . 0.1(3) ?
    C7 C8 C13 C12 . . . . 179.87(18) ?
    N5 N4 C14 N6 . . . . 0.32(19) ?
    N5 N4 C14 S2 . . . . -179.83(13) ?
    C15 N6 C14 N4 . . . . -0.18(18) ?
    C20 N6 C14 N4 . . . . -175.62(14) ?
    C15 N6 C14 S2 . . . . 179.97(13) ?
    C20 N6 C14 S2 . . . . 4.5(2) ?
    N4 N5 C15 N6 . . . . 0.20(19) ?
    N4 N5 C15 C16 . . . . -178.34(16) ?
    C14 N6 C15 N5 . . . . -0.02(19) ?
    C20 N6 C15 N5 . . . . 175.17(15) ?
    C14 N6 C15 C16 . . . . 178.48(16) ?
    C20 N6 C15 C16 . . . . -6.3(3) ?
    C19 O2 C16 C17 . . . . 0.2(2) ?
    C19 O2 C16 C15 . . . . 177.89(15) ?
    N5 C15 C16 C17 . . . . 159.8(2) ?
    N6 C15 C16 C17 . . . . -18.5(3) ?
    N5 C15 C16 O2 . . . . -17.1(2) ?
    N6 C15 C16 O2 . . . . 164.55(16) ?
    O2 C16 C17 C18 . . . . -0.2(2) ?
    C15 C16 C17 C18 . . . . -177.2(2) ?
    C16 C17 C18 C19 . . . . 0.1(2) ?
    C17 C18 C19 O2 . . . . 0.0(2) ?
    C16 O2 C19 C18 . . . . -0.1(2) ?
    C14 N6 C20 C21 . . . . -98.91(19) ?
    C15 N6 C20 C21 . . . . 86.6(2) ?
    N6 C20 C21 C26 . . . . 25.8(2) ?
    N6 C20 C21 C22 . . . . -157.33(16) ?
    C26 C21 C22 C23 . . . . 0.8(3) ?
    C20 C21 C22 C23 . . . . -176.17(16) ?
    C21 C22 C23 C24 . . . . -0.3(3) ?
    C22 C23 C24 C25 . . . . -0.2(3) ?
    C23 C24 C25 C26 . . . . 0.2(3) ?
    C22 C21 C26 C25 . . . . -0.7(3) ?
    C20 C21 C26 C25 . . . . 176.14(17) ?
    C24 C25 C26 C21 . . . . 0.2(3) ?
loop_
    _geom_hbond_atom_site_label_D
    _geom_hbond_atom_site_label_H
    _geom_hbond_atom_site_label_A
    _geom_hbond_site_symmetry_A
    _geom_hbond_distance_DH
    _geom_hbond_distance_HA
    _geom_hbond_distance_DA
    _geom_hbond_angle_DHA
    O3 H3A N5 2_666 0.85(2) 2.08(2) 2.906(2) 165(2)
    N1 H1A S2 1_645 0.88(2) 2.47(2) 3.267(2) 151(2)
    N4 H4A O3 1_465 0.89(2) 1.81(2) 2.697(2) 174(2)
    C7 H7A N2 1_455 0.99 2.60 3.304(3) 128
    C7 H7B O1 1_455 0.99 2.59 3.440(2) 144
    O3 H3B S1 . 0.85(2) 2.50(2) 3.320(2) 162(2)
    C7 H7A S1 . 0.99 2.74 3.237(2) 112
    C9 H9 N3 . 0.95 2.56 2.893(2) 101
    C26 H26 N6 . 0.95 2.58 2.903(3) 100
    C20 H20B S2 . 0.99 2.78 3.214(2) 107
