# Supplementary material for: 4-Benzyl-3-(2-fur­yl)-1H-1,2,4-triazole-5(4H)-thione hemihydrate
Source: Acta Crystallogr Sect E Struct Rep Online. 2008 May 3;64(Pt 6):o952–3. doi: 10.1107/S1600536808012361 (PMC2961370; doi:10.1107/S1600536808012361)
Supplement: Supplementary file 2 [file e-64-0o952-Isup2.hkl]

#
# h,k,l, Fc-squared, Fo-squared, sigma(Fo-squared) and status flag
#
data_I
_shelx_title ' Compound X'
_shelx_refln_list_code          4
_shelx_F_calc_maximum      135.76
_exptl_crystal_F_000       556.00
_reflns_d_resolution_high  0.7697
 
loop_
 _symmetry_equiv_pos_as_xyz
 'x, y, z'
 '-x, -y, -z'
 
_cell_length_a     6.0820
_cell_length_b    12.0690
_cell_length_c    17.8180
_cell_angle_alpha  92.430
_cell_angle_beta   94.350
_cell_angle_gamma 103.830
 
_shelx_F_squared_multiplier     1.000
 
loop_
 _refln_index_h
 _refln_index_k
 _refln_index_l
 _refln_F_squared_calc
 _refln_F_squared_meas
 _refln_F_squared_sigma
 _refln_observed_status
   1   0   0     1272.99     1205.67     29.45 o
   2   0   0     5377.19     5225.96     90.83 o
   3   0   0      277.67      279.48     10.76 o
   4   0   0       40.96       32.49      3.92 o
   5   0   0        0.77       -0.70      8.03 o
   6   0   0      356.57      330.28     13.47 o
   7   0   0       33.47       35.25     10.44 o
  -7   1   0       31.81       30.67      9.70 o
  -6   1   0      572.57      616.84     19.80 o
  -5   1   0      121.08      136.24      6.89 o
  -4   1   0      115.86      140.52     10.95 o
  -3   1   0       73.62       71.71      8.59 o
  -2   1   0     1611.74     1569.16     27.70 o
  -1   1   0     1021.15      901.89     72.73 o
   1   1   0      110.03      118.28      5.13 o
   2   1   0        3.64       -0.78      2.40 o
   3   1   0      754.04      766.76     16.31 o
   4   1   0       12.20        6.27      4.76 o
   5   1   0       83.91       83.95      6.00 o
   6   1   0      106.55      114.47     19.42 o
   7   1   0       36.94       36.26     11.14 o
  -7   2   0       69.55       54.71     10.67 o
  -6   2   0      223.66      226.81     11.21 o
  -5   2   0      274.60      269.11      9.17 o
  -4   2   0       94.76      109.56      6.96 o
  -3   2   0      893.21      881.80     17.45 o
  -2   2   0      761.35      705.32     25.75 o
  -1   2   0     1963.29     1870.72     37.67 o
   0   2   0      139.54      115.90     14.12 o
   1   2   0      249.88      277.50      6.24 o
   2   2   0       85.98       82.82      6.18 o
   3   2   0       83.80       51.93      8.62 o
   4   2   0       28.12       22.87      4.20 o
   5   2   0      350.78      362.77     12.18 o
   6   2   0        1.85       -1.12     11.90 o
   7   2   0      150.25      135.95     15.84 o
  -7   3   0       90.17       85.41     11.80 o
  -6   3   0      296.88      294.05     22.90 o
  -5   3   0        1.55        1.80      5.00 o
  -4   3   0       99.90       81.30      4.57 o
  -3   3   0      427.36      384.67      9.61 o
  -2   3   0     2002.39     1861.70     38.91 o
  -1   3   0     2498.48     2342.54     31.13 o
   0   3   0     1005.08      980.71     14.23 o
   1   3   0      289.27      265.19      7.71 o
   2   3   0       84.20       75.30      3.86 o
   3   3   0       56.11       48.58      4.14 o
   4   3   0      232.42      208.20     21.96 o
   5   3   0        0.39       -2.55      4.79 o
   6   3   0       23.97       40.31      9.99 o
   7   3   0       28.07       20.26     13.44 o
  -7   4   0       54.88       57.39     18.33 o
  -6   4   0      187.12      174.30     10.33 o
  -5   4   0      125.14      141.97     21.03 o
  -4   4   0      869.29      830.57     18.11 o
  -3   4   0      589.41      625.22     13.70 o
  -2   4   0     4820.75     4723.03     74.08 o
  -1   4   0      600.06      513.34      8.06 o
   0   4   0      100.24       91.98      2.53 o
   1   4   0      501.68      491.50     15.58 o
   2   4   0       14.59       17.36      2.79 o
   3   4   0       50.35       49.31      4.35 o
   4   4   0      532.87      539.21     14.23 o
   5   4   0       22.87       39.67     11.28 o
   6   4   0       18.67       29.65     43.05 o
  -7   5   0       80.00       61.04      8.96 o
  -6   5   0        2.79        5.95      8.53 o
  -5   5   0        1.03       -2.01      3.58 o
  -4   5   0      814.40      797.54     22.48 o
  -3   5   0       16.87       15.02      2.50 o
  -2   5   0     1473.53     1488.38     24.32 o
  -1   5   0       20.07       27.20      1.66 o
   0   5   0       67.65      100.35      2.92 o
   1   5   0      296.94      250.56      6.18 o
   2   5   0      515.08      530.52     11.09 o
   3   5   0       27.13       39.29      3.61 o
   4   5   0      462.06      478.75     36.68 o
   5   5   0      846.93      919.65     33.26 o
   6   5   0      330.96      334.14     21.21 o
  -7   6   0      246.92      263.05     11.90 o
  -6   6   0      110.30      112.19     11.48 o
  -5   6   0      738.66      784.69     15.35 o
  -4   6   0      158.10      149.61      6.47 o
  -3   6   0      815.47      895.18     18.80 o
  -2   6   0      335.83      346.17      7.78 o
  -1   6   0       91.35       76.83      2.38 o
   0   6   0      360.02      431.38      7.72 o
   1   6   0      184.07      160.62      7.45 o
   2   6   0      142.84      143.41      5.28 o
   3   6   0       24.23       17.20      3.90 o
   4   6   0       16.37       17.06      9.10 o
   5   6   0       26.04       26.92      8.70 o
   6   6   0       48.26       32.31     11.64 o
  -7   7   0      473.68      520.86     21.38 o
  -6   7   0       43.52       46.61      6.46 o
  -5   7   0      283.03      270.40      7.68 o
  -4   7   0       21.66       26.58      7.98 o
  -3   7   0      373.86      370.91      7.72 o
  -2   7   0       80.48       61.49      2.70 o
  -1   7   0      725.34      794.89     15.53 o
   0   7   0     2296.98     2341.38     32.99 o
   1   7   0        9.90       10.07      2.63 o
   2   7   0      603.19      590.88     13.04 o
   3   7   0      179.07      179.84      6.94 o
   4   7   0       23.51       21.42      5.80 o
   5   7   0       23.66        2.40      9.62 o
  -7   8   0        0.39      -11.17      7.66 o
  -6   8   0        4.50       13.51      4.95 o
  -5   8   0      112.27      126.72      8.41 o
  -4   8   0      229.12      225.09      6.39 o
  -3   8   0       56.99       42.18      3.11 o
  -2   8   0      405.12      414.03      7.54 o
  -1   8   0       26.21       22.96      2.75 o
   0   8   0        1.50       -0.41      2.13 o
   1   8   0      668.79      659.54     12.69 o
   2   8   0      165.83      158.06     29.15 o
   3   8   0      562.37      601.72     15.37 o
   4   8   0       40.68       46.21     10.14 o
   5   8   0       71.53       86.05     11.86 o
  -7   9   0       14.80       17.41     11.02 o
  -6   9   0        3.38       -5.07      5.39 o
  -5   9   0       78.61       77.65      5.66 o
  -4   9   0      406.58      397.56     10.17 o
  -3   9   0      464.33      457.88     10.04 o
  -2   9   0       25.72       28.49      2.44 o
  -1   9   0        0.39       -0.69      1.90 o
   0   9   0      292.18      321.88     11.54 o
   1   9   0      607.88      601.12     11.59 o
   2   9   0       42.14       45.94      4.68 o
   3   9   0       55.21       56.26      8.39 o
   4   9   0       50.64       60.20     10.48 o
   5   9   0       12.84        7.69     10.93 o
  -7  10   0        7.51       17.29     10.27 o
  -6  10   0        3.28       11.23      7.87 o
  -5  10   0        7.87        2.09      3.59 o
  -4  10   0      166.56      179.03      6.07 o
  -3  10   0      201.50      207.62      6.14 o
  -2  10   0      227.61      240.56      5.94 o
  -1  10   0        5.67        1.18      2.44 o
   0  10   0       64.69       58.74      3.61 o
   1  10   0      118.06      113.14      4.80 o
   2  10   0       35.55       31.22      5.71 o
   3  10   0        4.15        8.00      9.07 o
   4  10   0       31.11       51.11     11.14 o
  -6  11   0        0.33       -7.62     12.31 o
  -5  11   0        0.20        3.15      4.32 o
  -4  11   0      422.94      431.55     13.01 o
  -3  11   0        5.70        2.45      8.23 o
  -2  11   0      558.89      600.88     13.04 o
  -1  11   0      622.18      657.56     13.26 o
   0  11   0      154.63      168.02      5.65 o
   1  11   0       18.84       21.93     10.87 o
   2  11   0       25.58       31.68      6.75 o
   3  11   0       10.04       11.14     16.10 o
   4  11   0       63.48       64.12     12.64 o
  -6  12   0       58.80       44.27     13.12 o
  -5  12   0       11.36       -6.27      5.42 o
  -4  12   0      182.65      178.25     20.82 o
  -3  12   0       23.51       21.34      3.62 o
  -2  12   0      258.04      247.21      8.27 o
  -1  12   0      329.91      347.04      8.62 o
   0  12   0      281.63      284.76      8.72 o
   1  12   0      104.35      109.07      6.76 o
   2  12   0        3.38       -2.04      7.66 o
   3  12   0       14.08        2.98      7.64 o
  -5  13   0       55.20       47.02     14.32 o
  -4  13   0        0.00       -9.77      8.42 o
  -3  13   0        0.07       -2.32      4.80 o
  -2  13   0       19.52        5.67      5.60 o
  -1  13   0      110.97      112.34      6.22 o
   0  13   0       16.52       14.56      4.25 o
   1  13   0       84.74      100.95     13.14 o
   2  13   0       16.11       12.25      6.88 o
  -5  14   0       77.46       64.48     14.85 o
  -4  14   0      159.48      148.71     13.60 o
  -3  14   0       54.35       48.87     10.17 o
  -2  14   0        0.22       -5.13      9.67 o
  -1  14   0       41.29       41.91     13.80 o
   0  14   0        0.30        9.83      6.07 o
   1  14   0        0.01       -2.42      6.49 o
  -4  15   0       25.66       46.51     13.14 o
  -3  15   0        0.16        0.24     12.83 o
  -2  15   0      279.22      252.37     24.26 o
  -1  15   0        2.70       10.48     10.37 o
   0  15   0       32.48       43.98     14.03 o
   0 -15   1      147.83      158.64     37.21 o
   1 -15   1      189.06      221.21     24.75 o
   2 -15   1        0.02        0.83      9.15 o
   3 -15   1        0.57        8.52      7.14 o
   4 -15   1        0.10        0.36     11.57 o
  -1 -14   1        5.63      -10.50      7.48 o
   0 -14   1       16.25       22.36      6.67 o
   1 -14   1      114.79      131.82     13.77 o
   2 -14   1        2.21       -1.77      9.08 o
   3 -14   1       44.29       44.71      8.64 o
   4 -14   1        0.58       10.88      9.66 o
   5 -14   1      104.02       90.33     16.17 o
  -2 -13   1        9.89       17.05      7.67 o
  -1 -13   1        3.90        1.93      4.53 o
   0 -13   1       49.27       35.28      6.25 o
   1 -13   1      138.58      147.60      6.51 o
   2 -13   1        0.57       -0.22      5.18 o
   3 -13   1        9.01        9.55      4.90 o
   4 -13   1       15.06       19.50      7.64 o
   5 -13   1        3.16        1.79      9.32 o
  -3 -12   1        3.32       16.36     11.19 o
  -2 -12   1       17.49       18.74      5.60 o
  -1 -12   1      365.86      395.11     14.04 o
   0 -12   1       29.42       19.52      5.35 o
   1 -12   1       93.65       76.42      5.37 o
   2 -12   1      261.40      261.31      9.83 o
   3 -12   1       57.01       55.96      4.98 o
   4 -12   1      327.39      345.53     14.83 o
   5 -12   1       33.08       19.18      8.44 o
   6 -12   1       38.71       34.64      8.83 o
  -4 -11   1       51.93       37.00     11.23 o
  -3 -11   1       32.77       47.89     10.50 o
  -2 -11   1       21.86       16.25      5.39 o
  -1 -11   1       18.40       17.24      3.99 o
   0 -11   1       49.01       39.18     11.53 o
   1 -11   1      105.10       99.94      6.36 o
   2 -11   1      983.11      989.00     39.47 o
   3 -11   1       46.49       49.31      5.37 o
   4 -11   1      142.77      166.96      6.92 o
   5 -11   1        9.09       11.51      5.14 o
   6 -11   1       27.44       51.52     25.63 o
  -4 -10   1       11.70        5.31     22.88 o
  -3 -10   1       39.85       32.40      9.64 o
  -2 -10   1        4.13        0.82      5.52 o
  -1 -10   1      468.34      477.87     12.91 o
   0 -10   1        1.69       -3.72      2.48 o
   1 -10   1      146.30      143.28      4.42 o
   2 -10   1      384.44      398.38      9.61 o
   3 -10   1      125.10      137.60      5.09 o
   4 -10   1      346.83      349.39     14.76 o
   5 -10   1      553.06      554.93     15.19 o
   6 -10   1       37.40       28.20      6.30 o
   7 -10   1       62.67       69.92     13.24 o
  -5  -9   1       57.38       67.26     15.49 o
  -4  -9   1       30.29       45.13     10.42 o
  -3  -9   1       27.20       23.32      5.69 o
  -2  -9   1       13.01        6.16      3.99 o
  -1  -9   1      704.08      733.49     13.27 o
   0  -9   1        0.54        0.25      2.14 o
   1  -9   1      109.08      118.32      6.71 o
   2  -9   1      293.86      292.69      6.34 o
   3  -9   1        0.67        1.53      2.91 o
   4  -9   1       11.68        6.71      3.08 o
   5  -9   1       13.46       13.86      5.73 o
   6  -9   1        2.77        8.38      5.68 o
   7  -9   1       53.61       70.43     19.62 o
  -5  -8   1      154.04      175.96     15.34 o
  -4  -8   1        1.87       -5.78     12.32 o
  -3  -8   1       18.78        9.38      5.32 o
  -2  -8   1        0.13       -1.28      3.52 o
  -1  -8   1      655.77      661.72     12.71 o
   0  -8   1      927.12      926.55     14.60 o
   1  -8   1      987.00      953.74     15.16 o
   2  -8   1     1864.96     1993.85     28.45 o
   3  -8   1        0.06       -1.54      2.48 o
   4  -8   1      579.76      582.98     14.17 o
   5  -8   1      198.55      181.05      8.92 o
   6  -8   1       20.70       13.36      5.04 o
   7  -8   1       48.18       35.28      9.10 o
  -6  -7   1       46.96       60.01     16.67 o
  -5  -7   1        0.01       -0.09      9.66 o
  -4  -7   1      612.41      625.16     19.75 o
  -3  -7   1      274.61      267.71      8.90 o
  -2  -7   1       25.62       25.41      3.80 o
  -1  -7   1        2.32        2.14      4.27 o
   0  -7   1      762.67      728.02     12.26 o
   1  -7   1       20.23       22.66      2.61 o
   2  -7   1     1069.02     1069.51     16.93 o
   3  -7   1        3.83        3.06      3.57 o
   4  -7   1     1205.57     1209.17     42.61 o
   5  -7   1      406.10      401.29      9.64 o
   6  -7   1        2.29        7.59     12.15 o
   7  -7   1       33.10       34.76      6.43 o
  -6  -6   1       14.71       14.27     11.80 o
  -5  -6   1        2.05       21.87     13.24 o
  -4  -6   1      263.30      262.92      8.95 o
  -3  -6   1      597.99      626.54     20.91 o
  -2  -6   1       48.62       55.89      4.59 o
  -1  -6   1       59.12       65.69      5.66 o
   0  -6   1       79.48       85.18      2.68 o
   1  -6   1      142.42      154.42      3.48 o
   2  -6   1      246.56      250.71      5.62 o
   3  -6   1      356.30      337.16      8.84 o
   4  -6   1       63.52       60.80      3.93 o
   5  -6   1      257.25      270.26     10.84 o
   6  -6   1       82.35       75.39      6.85 o
   7  -6   1        3.58        7.40      5.70 o
  -6  -5   1       19.68       23.10     13.39 o
  -5  -5   1       55.17       64.94      9.71 o
  -4  -5   1      128.84      142.92      8.03 o
  -3  -5   1      241.96      234.19      7.49 o
  -2  -5   1       24.57       25.39      5.71 o
  -1  -5   1      549.53      541.65     10.75 o
   0  -5   1      193.72      238.66      6.43 o
   1  -5   1      794.76      774.41     11.39 o
   2  -5   1      199.24      208.08      4.33 o
   3  -5   1     1499.98     1638.92     38.47 o
   4  -5   1      333.41      357.55      9.06 o
   5  -5   1       57.58       50.24      5.02 o
   6  -5   1      144.66      158.48      9.36 o
   7  -5   1        3.53        5.96      6.75 o
  -6  -4   1        2.80       17.80      9.67 o
  -5  -4   1        7.21       -8.18     10.17 o
  -4  -4   1      273.37      284.92     10.09 o
  -3  -4   1      231.41      232.85      7.61 o
  -2  -4   1        8.06        5.26      2.40 o
  -1  -4   1      774.84      694.53     14.12 o
   0  -4   1     3302.23     3234.73     43.73 o
   1  -4   1      184.09      178.98      4.81 o
   2  -4   1      487.82      538.27      9.60 o
   3  -4   1      116.60      109.47      4.27 o
   4  -4   1      134.02      133.60      6.57 o
   5  -4   1      301.06      302.13      9.73 o
   6  -4   1      372.41      382.05     27.09 o
   7  -4   1      194.63      189.77     15.27 o
  -7  -3   1       19.54       25.36     11.41 o
  -6  -3   1      110.28      139.34     18.84 o
  -5  -3   1       18.66       13.74      6.01 o
  -4  -3   1        3.92        9.45      4.29 o
  -3  -3   1      117.17      108.11     15.82 o
  -2  -3   1       80.87       81.20      4.61 o
  -1  -3   1        1.96       -2.95      1.96 o
   0  -3   1     3417.79     3412.05     43.21 o
   1  -3   1       44.49       34.53      4.70 o
   2  -3   1      984.47      917.40     15.70 o
   3  -3   1     1164.21     1326.92     25.38 o
   4  -3   1       94.79       90.80      4.97 o
   5  -3   1     2004.93     2178.93     41.92 o
   6  -3   1       24.00       23.35      8.19 o
   7  -3   1      188.26      236.38     26.18 o
  -7  -2   1        8.22       10.48     10.98 o
  -6  -2   1      510.05      478.06     30.83 o
  -5  -2   1      785.95      831.63     21.98 o
  -4  -2   1        4.48        6.45      3.75 o
  -3  -2   1       31.37       17.54      6.44 o
  -2  -2   1      143.08      142.82      5.52 o
  -1  -2   1     2285.11     2105.07     37.83 o
   1  -2   1     7784.07     8059.53    131.90 o
   2  -2   1        2.96        1.37      3.03 o
   3  -2   1      420.53      498.81     11.65 o
   4  -2   1      256.51      280.34      8.48 o
   5  -2   1      135.55      143.74      7.02 o
   6  -2   1        0.01        7.24      5.67 o
   7  -2   1       41.71       20.42     12.35 o
  -7  -1   1        2.15       41.01     18.88 o
  -6  -1   1       46.17       46.87      7.90 o
  -5  -1   1     1524.04     1575.78     35.61 o
  -4  -1   1        9.79       10.14      3.70 o
  -3  -1   1      956.90      935.75     20.08 o
  -2  -1   1     1580.32     1576.52     30.29 o
  -1  -1   1      963.46      815.71     32.78 o
   1  -1   1      930.95      897.49     22.98 o
   2  -1   1     2617.31     2628.45     47.10 o
   3  -1   1      380.36      370.77     10.59 o
   4  -1   1     1360.15     1321.30     30.21 o
   5  -1   1      189.12      190.81      7.88 o
   6  -1   1       85.38       86.10      8.32 o
   7  -1   1       91.23       81.63     12.54 o
  -7   0   1       14.19       17.76     10.05 o
  -6   0   1       17.54       20.56      6.96 o
  -5   0   1      275.47      288.63     13.81 o
  -4   0   1        1.48        4.44      3.27 o
  -3   0   1      760.32      821.95     17.61 o
  -2   0   1      485.88      486.10     10.32 o
  -1   0   1      848.76      775.78     19.76 o
   2   0   1       55.38       42.69      4.52 o
   3   0   1        1.88       -1.38      2.91 o
   4   0   1      728.74      746.46     17.16 o
   5   0   1       39.71       37.00      5.54 o
   6   0   1      224.01      228.75     11.41 o
   7   0   1       34.88       32.87     10.55 o
  -7   1   1        0.11        2.15     17.13 o
  -6   1   1       58.41       62.62      7.33 o
  -5   1   1        2.08       -3.24      5.57 o
  -4   1   1        0.12        6.54      4.12 o
  -3   1   1      705.58      708.75     14.92 o
  -2   1   1       86.36       70.39      3.12 o
  -1   1   1      816.68      833.79     21.96 o
   1   1   1     5051.92     4933.78    101.80 o
   2   1   1      124.07      112.37      4.13 o
   3   1   1     1836.08     1844.42     37.47 o
   4   1   1       25.93       27.51      5.18 o
   5   1   1      267.82      277.01     10.00 o
   6   1   1       39.64       29.48      8.58 o
   7   1   1        0.03      -11.82     14.64 o
  -7   2   1      396.70      359.44     17.89 o
  -6   2   1       39.29       28.45      6.48 o
  -5   2   1      178.03      176.08      9.30 o
  -4   2   1       19.92       18.07      3.44 o
  -3   2   1      548.19      508.24     10.56 o
  -2   2   1      141.06      148.82     11.35 o
   1   2   1     7097.07     6848.90    131.29 o
   2   2   1      181.90      215.31      6.07 o
   3   2   1       13.75       15.87      4.03 o
   4   2   1      104.95      108.38      6.10 o
   5   2   1      141.58      130.97      7.24 o
   6   2   1      159.58      191.54     13.68 o
   7   2   1       19.38       19.96     10.66 o
  -7   3   1      176.78      174.98     10.86 o
  -6   3   1       68.85       52.90      7.00 o
  -5   3   1      239.54      245.71     14.56 o
  -4   3   1       84.62       67.77      4.51 o
  -3   3   1      130.65      105.13      8.57 o
  -2   3   1     3989.91     3978.65     61.62 o
  -1   3   1      926.81      921.96     12.97 o
   0   3   1    12736.94    13158.04    187.41 o
   1   3   1     4700.26     4596.45     69.02 o
   2   3   1     1902.16     1817.75     35.30 o
   3   3   1       15.82       15.42      8.55 o
   4   3   1        8.58        7.44      3.98 o
   5   3   1        8.71       -1.51      4.94 o
   6   3   1      802.53      829.89     45.76 o
   7   3   1       73.77       84.97     18.53 o
  -7   4   1        3.64      -11.88      7.92 o
  -6   4   1        0.39       -2.44      8.01 o
  -5   4   1      186.59      188.26      6.86 o
  -4   4   1       31.40       24.46      3.23 o
  -3   4   1      439.96      475.26     11.56 o
  -2   4   1      303.89      336.94      6.39 o
  -1   4   1      603.62      545.63      8.44 o
   0   4   1     9721.15     9910.14    132.68 o
   1   4   1     1066.42      981.57     17.71 o
   2   4   1      906.46      853.69     15.43 o
   3   4   1      448.83      468.92     12.16 o
   4   4   1       50.07       53.04      5.24 o
   5   4   1       24.65       22.59      6.66 o
   6   4   1        6.17       19.88      9.43 o
  -7   5   1        0.38        3.44      9.10 o
  -6   5   1     1541.55     1624.95     76.22 o
  -5   5   1       66.99       69.16      4.81 o
  -4   5   1       59.06       52.55      5.64 o
  -3   5   1       52.48       61.20      2.91 o
  -2   5   1        4.23        5.16      1.62 o
  -1   5   1       13.39       16.67      1.84 o
   0   5   1     1308.93     1256.79     17.77 o
   1   5   1     2455.58     2430.37     36.47 o
   2   5   1      800.23      818.75     15.58 o
   3   5   1      858.61      861.04     20.37 o
   4   5   1      137.88      134.94     12.71 o
   5   5   1        8.97       11.97      8.98 o
   6   5   1       11.28       22.32     20.17 o
  -7   6   1        0.72        0.97      9.78 o
  -6   6   1        7.44        3.49      4.13 o
  -5   6   1      360.60      360.30      9.37 o
  -4   6   1       31.59       25.85      3.53 o
  -3   6   1      693.42      714.16     14.33 o
  -2   6   1        0.90        1.11      1.73 o
  -1   6   1        7.10       15.53      1.71 o
   0   6   1       82.82       71.27      2.54 o
   1   6   1       30.58       17.70      6.09 o
   2   6   1      920.64      887.07     18.08 o
   3   6   1      296.49      308.08     20.03 o
   4   6   1      115.64      131.78      9.57 o
   5   6   1       33.15       14.43      6.52 o
   6   6   1       56.94       58.62     12.72 o
  -7   7   1       25.09       25.85      8.35 o
  -6   7   1        3.11        9.10      4.18 o
  -5   7   1      306.50      310.06      8.48 o
  -4   7   1        1.81        0.67      5.14 o
  -3   7   1       44.17       43.79      2.73 o
  -2   7   1     2094.15     2074.37     30.28 o
  -1   7   1       26.87       34.26      2.03 o
   0   7   1      803.33      779.25     12.43 o
   1   7   1       92.96       85.85      3.86 o
   2   7   1       12.69       12.44      3.13 o
   3   7   1        0.18        3.97      3.68 o
   4   7   1      229.71      247.78     12.65 o
   5   7   1       14.59       17.55     11.62 o
  -7   8   1       22.98       26.89      8.97 o
  -6   8   1       35.95       36.22      4.66 o
  -5   8   1      171.40      162.87      6.98 o
  -4   8   1      363.66      367.92      9.79 o
  -3   8   1      290.18      287.46      6.51 o
  -2   8   1     1385.29     1402.82     21.43 o
  -1   8   1      320.67      331.98      6.46 o
   0   8   1      876.96      860.34     14.38 o
   1   8   1       38.62       38.81      3.27 o
   2   8   1        8.28        2.07      3.41 o
   3   8   1       65.34       68.68      5.64 o
   4   8   1        0.00       -7.09      6.27 o
   5   8   1      112.37       87.78     12.65 o
  -7   9   1       93.90      105.38     13.05 o
  -6   9   1        4.32        5.26      5.64 o
  -5   9   1      107.62      100.24      5.22 o
  -4   9   1     1022.77      975.47     28.37 o
  -3   9   1      125.45      130.56      7.29 o
  -2   9   1     1539.95     1539.84     22.51 o
  -1   9   1        0.33        1.03      2.23 o
   0   9   1        1.00        0.80      2.40 o
   1   9   1        3.14        5.23      2.55 o
   2   9   1        0.02       -0.20      3.73 o
   3   9   1      315.96      344.53     12.31 o
   4   9   1       20.42       20.36      9.17 o
   5   9   1       88.99       98.87     14.16 o
  -7  10   1      101.34       96.86     30.12 o
  -6  10   1      212.18      214.73     11.97 o
  -5  10   1      580.06      567.96     14.07 o
  -4  10   1      490.88      523.75     11.51 o
  -3  10   1       59.50       55.35      4.36 o
  -2  10   1      394.86      400.58      7.98 o
  -1  10   1     1111.82     1130.02     18.30 o
   0  10   1      595.89      626.67     12.01 o
   1  10   1      116.57      117.72      4.73 o
   2  10   1       10.54       21.98      5.21 o
   3  10   1        7.82       28.20     20.95 o
   4  10   1       39.05       43.98     13.53 o
  -6  11   1       17.92       24.66      8.63 o
  -5  11   1       67.70       60.98      7.82 o
  -4  11   1       64.84       68.54      5.43 o
  -3  11   1       12.78       14.70      2.95 o
  -2  11   1      216.57      222.43      7.17 o
  -1  11   1      377.13      370.12      8.57 o
   0  11   1      279.17      307.09      7.92 o
   1  11   1        8.43        2.34      4.44 o
   2  11   1      304.42      325.83     12.38 o
   3  11   1      150.03      160.36     13.68 o
   4  11   1       84.98       72.90     40.08 o
  -6  12   1      144.84      143.79     14.23 o
  -5  12   1       10.44        5.14      6.28 o
  -4  12   1       52.73       44.92      8.23 o
  -3  12   1       11.22       16.35      3.67 o
  -2  12   1       93.39      107.85      4.94 o
  -1  12   1       69.47       57.91      3.71 o
   0  12   1       23.90       19.84      6.82 o
   1  12   1       18.11       12.51      4.69 o
   2  12   1       28.74       35.50      6.50 o
   3  12   1      245.20      259.80     50.67 o
  -5  13   1        0.30       12.67      9.33 o
  -4  13   1        2.09        3.43     17.10 o
  -3  13   1        0.30        4.36      5.16 o
  -2  13   1       30.79       25.87      4.77 o
  -1  13   1      181.49      164.45      6.98 o
   0  13   1        0.03       -5.87      4.44 o
   1  13   1        0.20        3.29     13.01 o
   2  13   1      176.30      163.39     13.66 o
  -5  14   1        0.78       -0.71     10.42 o
  -4  14   1       13.05        0.76      7.76 o
  -3  14   1       16.06        2.36      6.79 o
  -2  14   1       96.55      100.38     17.08 o
  -1  14   1       76.78       75.74      8.69 o
   0  14   1        3.32        4.98      4.43 o
   1  14   1       17.22        4.96      7.50 o
  -3  15   1      113.64      113.02     14.64 o
  -2  15   1        1.11       -5.99      7.11 o
  -1  15   1       36.75       41.53      9.63 o
   0  15   1       17.89       22.00      8.94 o
   0 -15   2       12.96        6.81     11.80 o
   1 -15   2        4.82        3.33     11.26 o
   2 -15   2      214.54      234.74     35.11 o
   3 -15   2       26.93       24.69     11.23 o
  -1 -14   2       11.96        5.00      9.10 o
   0 -14   2      135.98      135.30     22.94 o
   1 -14   2        1.79       -2.24      6.41 o
   2 -14   2      305.57      282.27     12.34 o
   3 -14   2       91.54       86.79     14.09 o
   4 -14   2        0.85      -12.83      9.30 o
   5 -14   2       43.27       51.26     14.89 o
  -2 -13   2        1.14        7.23      6.34 o
  -1 -13   2      202.71      212.35     16.55 o
   0 -13   2       13.67       10.37      3.71 o
   1 -13   2      222.66      221.96      8.44 o
   2 -13   2      102.58       91.96     10.37 o
   3 -13   2        7.71        8.35      8.92 o
   4 -13   2       31.69       36.58      7.75 o
   5 -13   2      143.79      145.67     26.18 o
  -3 -12   2        3.16       -4.65     10.26 o
  -2 -12   2        5.78       -1.29      5.83 o
  -1 -12   2      159.38      169.85      8.87 o
   0 -12   2      217.17      218.02      8.04 o
   1 -12   2       59.46       57.81      6.64 o
   2 -12   2        7.27       10.27      5.11 o
   3 -12   2       34.81       31.67      4.32 o
   4 -12   2       27.58       31.17     13.05 o
   5 -12   2        0.03        2.47      7.50 o
   6 -12   2      170.42      153.90     14.59 o
  -4 -11   2        8.95        8.20     11.82 o
  -3 -11   2       55.21       53.41     10.64 o
  -2 -11   2        4.79        5.87      4.87 o
  -1 -11   2        2.10       -2.73      3.39 o
   0 -11   2      331.62      339.15     13.63 o
   1 -11   2       53.33       44.67      5.89 o
   2 -11   2        4.45        0.98      3.18 o
   3 -11   2      759.01      757.97     14.52 o
   4 -11   2        8.61        8.76      4.09 o
   5 -11   2       17.52        6.54      5.00 o
   6 -11   2        9.16        6.47      6.15 o
  -4 -10   2       95.96       94.47     13.27 o
  -3 -10   2       45.07       38.46      7.41 o
  -2 -10   2      163.81      156.80      7.94 o
  -1 -10   2      235.64      208.70      6.96 o
   0 -10   2       37.95       46.14      3.39 o
   1 -10   2      839.61      858.75     14.92 o
   2 -10   2      200.85      211.28      8.20 o
   3 -10   2       87.56       85.35      3.94 o
   4 -10   2      227.95      216.87      7.61 o
   5 -10   2       17.68       14.00      5.94 o
   6 -10   2       16.76       11.85      8.17 o
   7 -10   2       43.80       51.74     24.95 o
  -5  -9   2      134.65      149.94     21.28 o
  -4  -9   2      104.97      124.90     17.82 o
  -3  -9   2      282.62      307.90     17.81 o
  -2  -9   2       25.15       16.53      7.53 o
  -1  -9   2      534.40      546.45     20.92 o
   0  -9   2      284.78      303.30      7.20 o
   1  -9   2      130.09      117.71      3.72 o
   2  -9   2        1.72        2.11      4.07 o
   3  -9   2       57.60       69.06      4.91 o
   4  -9   2        0.09       -5.14      3.43 o
   5  -9   2      366.58      328.13     10.53 o
   6  -9   2       85.14       89.04      6.54 o
   7  -9   2        6.94       -3.31      7.49 o
  -5  -8   2        0.50        1.84      9.99 o
  -4  -8   2       42.47       32.48      8.85 o
  -3  -8   2        0.15        2.61      6.23 o
  -2  -8   2       44.03       49.85      4.54 o
  -1  -8   2      136.37      139.19      8.46 o
   0  -8   2       10.65       11.40      2.70 o
   1  -8   2      304.57      326.37      9.96 o
   2  -8   2       29.65       28.07      4.12 o
   3  -8   2       61.06       62.57      3.23 o
   4  -8   2      293.72      289.15      7.26 o
   5  -8   2       92.35       88.41      5.45 o
   6  -8   2      379.68      370.53     11.53 o
   7  -8   2        9.42       10.07     16.28 o
  -6  -7   2       66.63       53.88     12.44 o
  -5  -7   2        7.84       11.70      8.96 o
  -4  -7   2       37.44       37.61     10.73 o
  -3  -7   2        5.30        7.68      3.75 o
  -2  -7   2      840.85      837.29     28.55 o
  -1  -7   2       38.17       34.07      3.04 o
   0  -7   2      101.95       96.60      3.39 o
   1  -7   2      253.72      279.18      5.57 o
   2  -7   2        9.48        8.08      2.32 o
   3  -7   2       57.35       67.70      3.96 o
   4  -7   2      180.83      172.31     10.97 o
   5  -7   2      270.35      265.18      8.26 o
   6  -7   2       24.18       21.11     13.37 o
   7  -7   2        7.60        0.20     11.62 o
  -6  -6   2        3.82       -3.23     10.22 o
  -5  -6   2        2.04       -6.23      9.29 o
  -4  -6   2      283.28      298.68     10.39 o
  -3  -6   2       77.60       74.11     10.57 o
  -2  -6   2       19.66       23.79      4.32 o
  -1  -6   2      133.35      106.68      4.42 o
   0  -6   2       49.61       56.07      2.35 o
   1  -6   2     1992.26     1872.50     25.24 o
   2  -6   2      117.15      110.52      3.33 o
   3  -6   2      261.40      302.14      7.40 o
   4  -6   2        6.58       -3.39      2.75 o
   5  -6   2       65.48       63.21      4.66 o
   6  -6   2       17.65       18.38      5.12 o
   7  -6   2        1.02        3.44      7.23 o
  -6  -5   2        0.04       12.87     10.17 o
  -5  -5   2      225.95      266.50     14.93 o
  -4  -5   2      331.48      332.13     10.69 o
  -3  -5   2      179.65      165.58     13.20 o
  -2  -5   2        3.15        0.35      2.72 o
  -1  -5   2     1084.29     1080.75     19.70 o
   0  -5   2      603.60      533.71     13.98 o
   1  -5   2     1908.42     1807.83     25.99 o
   2  -5   2     2183.59     2084.33     31.49 o
   3  -5   2      321.72      305.41     10.55 o
   4  -5   2       11.78       13.83      3.25 o
   5  -5   2      169.20      173.28      7.16 o
   6  -5   2     1056.46     1051.91     31.33 o
   7  -5   2       88.50       80.17      9.96 o
  -6  -4   2       80.09       76.84     12.71 o
  -5  -4   2       26.13       33.71      6.69 o
  -4  -4   2      621.76      655.17     17.07 o
  -3  -4   2      183.12      186.63      6.92 o
  -2  -4   2        0.77       -2.53      2.66 o
  -1  -4   2     4245.94     4380.93     68.90 o
   0  -4   2     1824.73     1704.32     24.85 o
   1  -4   2      677.92      649.44     10.18 o
   2  -4   2     2851.61     2748.65     88.41 o
   3  -4   2     1213.68     1310.34     24.03 o
   4  -4   2       99.84       93.14      4.91 o
   5  -4   2      281.46      286.80      9.28 o
   6  -4   2      123.96      115.17     10.25 o
   7  -4   2        7.70       32.53      9.31 o
  -7  -3   2       43.15       41.91     11.41 o
  -6  -3   2       27.81       19.30      9.05 o
  -5  -3   2      211.49      224.17      9.34 o
  -4  -3   2      539.59      564.88     22.95 o
  -3  -3   2        4.38        3.75      3.28 o
  -2  -3   2       89.20       88.71      9.50 o
  -1  -3   2      460.14      441.54      9.17 o
   0  -3   2     1181.31     1121.15     18.01 o
   1  -3   2        7.58       -0.06      3.20 o
   2  -3   2      160.53      136.95      4.34 o
   3  -3   2       62.08       50.89      3.72 o
   4  -3   2      211.51      229.39      7.96 o
   5  -3   2      208.00      199.65      8.12 o
   6  -3   2        1.34        8.26      6.28 o
   7  -3   2       43.81       43.76     12.51 o
  -7  -2   2        1.82       10.53     14.81 o
  -6  -2   2       31.81       33.66      7.87 o
  -5  -2   2       92.19       90.53      6.33 o
  -4  -2   2       95.86       96.42      5.59 o
  -3  -2   2     1653.68     1607.70     31.14 o
  -2  -2   2      819.05      799.29     16.28 o
  -1  -2   2    18431.19    19517.64    630.73 o
   1  -2   2       49.03       61.06      2.08 o
   2  -2   2      540.22      551.97     11.89 o
   3  -2   2      219.31      175.63      5.85 o
   4  -2   2      917.41      945.96     19.76 o
   5  -2   2      526.20      555.01     14.79 o
   6  -2   2      170.59      156.04      9.93 o
   7  -2   2       35.58       28.46     17.90 o
  -7  -1   2      129.66      120.65     14.00 o
  -6  -1   2        9.32       20.62      7.27 o
  -5  -1   2      148.97      151.86      9.13 o
  -4  -1   2      205.07      220.22      7.86 o
  -3  -1   2      327.43      287.17     12.21 o
  -2  -1   2      666.10      585.04     12.63 o
  -1  -1   2     2304.47     2241.87     44.90 o
   1  -1   2      303.57      252.20     22.66 o
   2  -1   2      130.38      129.45      4.53 o
   3  -1   2      753.33      752.27     15.77 o
   4  -1   2      171.51      176.55      6.74 o
   5  -1   2      282.60      297.37      9.65 o
   6  -1   2      146.90      138.33     16.03 o
   7  -1   2       10.39        3.02      9.67 o
  -7   0   2      230.38      236.73     18.37 o
  -6   0   2      169.21      190.26     16.41 o
  -5   0   2        1.55        0.12      3.83 o
  -4   0   2       95.22       89.95      8.20 o
  -3   0   2       39.68       25.89      3.73 o
  -2   0   2      847.33      735.99     15.62 o
  -1   0   2     2718.79     2625.83     52.14 o
   1   0   2     1368.78     1263.71     50.67 o
   2   0   2       52.68       57.95      3.39 o
   3   0   2       29.90       46.09      3.86 o
   4   0   2       48.74       47.68      4.52 o
   5   0   2      293.94      307.13     10.92 o
   6   0   2       58.92       52.99      8.03 o
   7   0   2      474.12      481.84     25.15 o
  -7   1   2        0.36        2.19      8.93 o
  -6   1   2      786.65      802.81     30.52 o
  -5   1   2      236.67      218.34     10.90 o
  -4   1   2      209.35      233.17      7.50 o
  -3   1   2      316.96      328.30      8.47 o
  -2   1   2      649.17      642.56     14.40 o
   0   1   2     1844.06     1730.04     33.15 o
   1   1   2    10961.03    10975.81    527.68 o
   2   1   2       42.70       43.79      3.18 o
   3   1   2     1431.64     1426.79     27.34 o
   4   1   2      389.71      398.81     11.47 o
   5   1   2       98.82       93.07      6.45 o
   6   1   2        0.03        5.94      7.75 o
   7   1   2       88.60      118.44     14.57 o
  -7   2   2      155.86      140.34     11.06 o
  -6   2   2      386.01      382.36     38.17 o
  -5   2   2     1643.96     1694.17     37.96 o
  -4   2   2      450.84      476.95     17.76 o
  -3   2   2      610.54      601.56     16.27 o
  -2   2   2        3.23        3.00      1.87 o
  -1   2   2     2035.40     2004.85     39.31 o
   0   2   2     3760.69     3512.72     65.42 o
   1   2   2    13775.54    14346.92    202.14 o
   2   2   2     1935.34     1875.57     36.25 o
   3   2   2      703.52      602.09     14.11 o
   4   2   2        2.42       -0.11      3.97 o
   5   2   2        5.08        6.05      7.85 o
   6   2   2        0.01        8.01      8.99 o
   7   2   2       47.74       43.02     27.67 o
  -7   3   2       66.23       51.10      7.76 o
  -6   3   2       45.60       53.42     10.17 o
  -5   3   2     1251.56     1307.66     28.09 o
  -4   3   2      329.44      340.72     10.49 o
  -3   3   2      910.34      924.78     27.18 o
  -2   3   2        1.10        4.08      1.78 o
  -1   3   2       10.73       16.05      2.70 o
   0   3   2     2762.92     2559.16     32.02 o
   1   3   2     2556.56     2376.85     36.66 o
   2   3   2      259.23      234.58     10.48 o
   3   3   2       69.54       83.24      4.70 o
   4   3   2      667.07      689.92     18.12 o
   5   3   2       64.40       56.98      6.25 o
   6   3   2      158.79      141.94     16.37 o
   7   3   2       27.16       21.75     16.76 o
  -7   4   2       21.14       22.98      6.73 o
  -6   4   2        0.12        0.34      4.70 o
  -5   4   2       10.71       18.87      3.64 o
  -4   4   2       44.17       29.48      5.82 o
  -3   4   2      316.24      338.78     10.07 o
  -2   4   2      489.27      488.30      7.83 o
  -1   4   2       38.74       60.81      1.78 o
   0   4   2     2903.24     2892.33     37.47 o
   1   4   2      323.18      313.30      6.75 o
   2   4   2        1.61        1.61      2.40 o
   3   4   2      863.34      881.50     19.08 o
   4   4   2      114.88      113.62     17.44 o
   5   4   2      125.33      128.21     16.96 o
   6   4   2      349.99      358.89     21.79 o
  -7   5   2        3.41        5.61     11.98 o
  -6   5   2      110.22      112.86      6.99 o
  -5   5   2       48.76       43.91      4.13 o
  -4   5   2     1075.68     1194.91     22.33 o
  -3   5   2       63.81       52.93      2.75 o
  -2   5   2      860.20      898.82     14.04 o
  -1   5   2     4013.53     3868.70     46.93 o
   0   5   2       69.93       65.28      2.19 o
   1   5   2       67.34       79.83      3.55 o
   2   5   2       73.24       65.89      3.69 o
   3   5   2      147.24      146.54      5.71 o
   4   5   2       50.70       54.47      5.71 o
   5   5   2        3.84       15.28      7.11 o
   6   5   2        1.97       20.58     10.83 o
  -7   6   2       15.25       11.81     10.35 o
  -6   6   2       17.30        7.26      5.06 o
  -5   6   2        2.26        4.16      4.80 o
  -4   6   2        4.68        2.36      2.66 o
  -3   6   2      306.94      295.74      7.02 o
  -2   6   2       60.13       50.04      4.00 o
  -1   6   2      452.77      412.01      7.32 o
   0   6   2      842.31      833.34     13.68 o
   1   6   2      556.87      592.00     11.07 o
   2   6   2       25.13       21.24      4.64 o
   3   6   2       13.08        9.04      3.67 o
   4   6   2        1.39       -5.45      4.64 o
   5   6   2        0.37        5.01      6.09 o
   6   6   2      357.20      348.12     22.42 o
  -7   7   2       61.61       57.48      8.46 o
  -6   7   2       62.98       67.39     10.66 o
  -5   7   2       84.50       73.36     15.12 o
  -4   7   2       60.68       64.61      3.65 o
  -3   7   2        0.18        1.67      3.73 o
  -2   7   2        5.76        5.32      1.70 o
  -1   7   2      130.77      151.08      3.44 o
   0   7   2      849.63      827.69     14.18 o
   1   7   2      212.00      206.26      5.55 o
   2   7   2      182.60      183.99      7.07 o
   3   7   2      250.32      244.71      8.38 o
   4   7   2        8.73       -0.02     14.58 o
   5   7   2       42.52       41.68     10.49 o
  -7   8   2       77.57       94.76     14.25 o
  -6   8   2      281.41      277.37     23.33 o
  -5   8   2        6.14       11.50      3.96 o
  -4   8   2      159.60      163.51      5.28 o
  -3   8   2       25.64       19.47      2.32 o
  -2   8   2      177.24      176.04      4.25 o
  -1   8   2       19.51       17.51      2.01 o
   0   8   2      832.08      863.57     14.40 o
   1   8   2       11.46       10.14      4.09 o
   2   8   2      337.36      348.98      9.65 o
   3   8   2      145.71      132.23      7.42 o
   4   8   2      115.14      108.50      8.09 o
   5   8   2       15.14       23.65     10.68 o
  -7   9   2        4.70        5.96      7.32 o
  -6   9   2       99.58      106.03      7.29 o
  -5   9   2      427.92      470.42     18.86 o
  -4   9   2       25.04       28.01      3.16 o
  -3   9   2      790.61      775.03     14.81 o
  -2   9   2       10.58       14.08      2.56 o
  -1   9   2      363.21      361.23      7.43 o
   0   9   2      271.05      259.99      7.65 o
   1   9   2      145.31      149.14      4.86 o
   2   9   2       84.25       67.25      4.72 o
   3   9   2      209.67      204.05     10.99 o
   4   9   2        1.59      -12.52      8.34 o
   5   9   2       47.39       27.82     10.93 o
  -7  10   2        1.73        7.82     11.74 o
  -6  10   2       43.34       36.01     11.76 o
  -5  10   2      223.92      218.44     14.31 o
  -4  10   2      134.98      115.32      7.45 o
  -3  10   2      449.77      478.71     10.93 o
  -2  10   2      300.27      295.03      7.57 o
  -1  10   2        1.54       -0.98      3.02 o
   0  10   2       89.68       77.88      3.75 o
   1  10   2        2.25        3.03      2.75 o
   2  10   2       16.08       15.36      6.09 o
   3  10   2       11.16       17.57      7.39 o
   4  10   2      299.69      311.65     31.28 o
  -6  11   2       15.27        3.89      7.89 o
  -5  11   2       13.06        8.82      4.03 o
  -4  11   2      185.21      187.93     10.96 o
  -3  11   2      621.55      644.07     13.13 o
  -2  11   2      152.38      145.82      4.81 o
  -1  11   2       57.78       60.94      4.09 o
   0  11   2       33.86       39.01      6.05 o
   1  11   2        3.67        2.88      4.86 o
   2  11   2       26.39       13.55      4.82 o
   3  11   2      121.86      118.62     10.46 o
  -6  12   2        2.02      -10.91      7.51 o
  -5  12   2        0.58        3.81      6.55 o
  -4  12   2        3.58        9.42      4.62 o
  -3  12   2       57.23       54.66      3.95 o
  -2  12   2        3.35       -1.70      2.64 o
  -1  12   2       43.31       48.67      4.01 o
   0  12   2        0.08        7.52      4.27 o
   1  12   2      115.90      115.20      7.31 o
   2  12   2        8.52       16.54      5.15 o
   3  12   2       19.78       29.88      8.00 o
  -5  13   2       25.68       13.76      7.68 o
  -4  13   2       23.62        5.56     10.03 o
  -3  13   2       42.78       44.76      4.81 o
  -2  13   2       25.29       41.55      5.02 o
  -1  13   2      525.07      564.02     16.51 o
   0  13   2       88.87       93.15      5.95 o
   1  13   2      116.61      133.47     18.94 o
   2  13   2       34.50       36.70      8.09 o
  -5  14   2       61.17       51.27     13.53 o
  -4  14   2      208.20      240.32     22.84 o
  -3  14   2       48.79       71.58     18.12 o
  -2  14   2       10.17        9.51      8.92 o
  -1  14   2      121.79      120.47      9.34 o
   0  14   2        2.24       -1.90      6.36 o
   1  14   2       61.13       53.48      8.85 o
  -3  15   2       23.28       19.11      8.95 o
  -2  15   2       93.85       87.21     10.69 o
  -1  15   2        9.29       18.56     13.17 o
   0  15   2       36.95       47.46     14.48 o
   0 -15   3      332.69      386.39     20.02 o
   1 -15   3       24.21       23.28      9.07 o
   2 -15   3       91.56       96.29     10.98 o
   3 -15   3      110.01      101.44     12.97 o
  -1 -14   3       24.93       34.00     12.07 o
   0 -14   3      275.11      251.82     30.74 o
   1 -14   3      261.53      270.05     12.71 o
   2 -14   3      159.93      168.55     21.77 o
   3 -14   3      108.53      118.02      9.93 o
   4 -14   3       18.02        8.94      9.08 o
  -2 -13   3        0.95        5.16      9.47 o
  -1 -13   3       36.14       34.87      5.39 o
   0 -13   3       61.19       61.65      7.24 o
   1 -13   3      303.73      287.70     17.33 o
   2 -13   3       72.40       73.32      7.44 o
   3 -13   3       60.68       65.53      8.05 o
   4 -13   3       83.82       78.03      8.24 o
   5 -13   3       69.92       69.11     10.49 o
  -3 -12   3        7.82       14.69     10.17 o
  -2 -12   3       36.22       41.58      6.66 o
  -1 -12   3       44.93       33.45      8.26 o
   0 -12   3       10.84        7.23      3.12 o
   1 -12   3       15.01       16.81      9.98 o
   2 -12   3      215.21      230.99     11.65 o
   3 -12   3      219.22      214.48     10.04 o
   4 -12   3       45.36       53.71      5.31 o
   5 -12   3        0.35        0.81      6.09 o
   6 -12   3       43.44       36.49      9.74 o
  -4 -11   3       45.10       62.26     21.33 o
  -3 -11   3        6.28       11.26      9.53 o
  -2 -11   3      167.87      173.92      8.88 o
  -1 -11   3       39.39       48.30      4.62 o
   0 -11   3       78.52       60.81      3.74 o
   1 -11   3       53.12       50.50      4.24 o
   2 -11   3       35.36       33.90      3.88 o
   3 -11   3      457.05      460.48     10.28 o
   4 -11   3      128.09      127.43      6.44 o
   5 -11   3        0.48       -1.26      6.21 o
   6 -11   3       48.36       46.47     13.57 o
  -4 -10   3      180.74      195.11     15.29 o
  -3 -10   3      245.47      276.52     34.85 o
  -2 -10   3      126.11      122.67     14.14 o
  -1 -10   3      102.83      101.45     14.12 o
   0 -10   3       64.64       79.56      3.80 o
   1 -10   3      282.60      296.32      9.43 o
   2 -10   3      351.38      346.19      8.70 o
   3 -10   3      192.38      188.71      6.48 o
   4 -10   3        8.85        7.80      3.12 o
   5 -10   3      121.68      113.18     16.12 o
   6 -10   3       64.53       58.41     10.39 o
  -5  -9   3        1.33        1.18     10.19 o
  -4  -9   3       87.40       67.27     12.39 o
  -3  -9   3      117.89      102.90     15.02 o
  -2  -9   3        1.33        7.49      8.05 o
  -1  -9   3      245.89      274.66      7.86 o
   0  -9   3        0.37        0.11      3.75 o
   1  -9   3       32.06       35.04      3.45 o
   2  -9   3      429.71      441.71      8.21 o
   3  -9   3      389.19      408.00      8.81 o
   4  -9   3       42.15       39.33     10.73 o
   5  -9   3       34.08       41.48     11.05 o
   6  -9   3      412.29      431.28     14.71 o
   7  -9   3       24.45       36.35      9.59 o
  -5  -8   3      132.13      113.67     16.52 o
  -4  -8   3       39.69       44.36      8.66 o
  -3  -8   3        0.23       -5.44      3.88 o
  -2  -8   3       85.78       90.87      5.10 o
  -1  -8   3       48.35       39.57      4.55 o
   0  -8   3      297.05      287.35      7.08 o
   1  -8   3      140.86      122.00      4.39 o
   2  -8   3       80.04       71.46      3.06 o
   3  -8   3      121.09      117.63      5.06 o
   4  -8   3      194.65      209.04      6.19 o
   5  -8   3       24.84       23.45      5.16 o
   6  -8   3      224.36      227.90      9.99 o
   7  -8   3       17.34       19.57      7.85 o
  -6  -7   3       95.88       91.48     20.10 o
  -5  -7   3       21.74        6.75     12.65 o
  -4  -7   3      101.57      111.30      7.69 o
  -3  -7   3      591.38      611.32     15.94 o
  -2  -7   3      306.08      290.79     18.50 o
  -1  -7   3      114.32      125.03     10.79 o
   0  -7   3       78.40       69.74      2.98 o
   1  -7   3      624.54      610.17     11.56 o
   2  -7   3      563.04      583.19     11.30 o
   3  -7   3     1676.56     1697.50     28.93 o
   4  -7   3       14.43       21.03      4.50 o
   5  -7   3       59.64       52.71      5.02 o
   6  -7   3        5.58        3.93      5.23 o
   7  -7   3      152.82      149.06     20.91 o
  -6  -6   3       32.07       33.18     11.20 o
  -5  -6   3       97.12       97.04     13.64 o
  -4  -6   3      318.93      340.77     10.56 o
  -3  -6   3     1323.36     1360.61     27.45 o
  -2  -6   3      140.96      117.10      5.06 o
  -1  -6   3     1320.10     1371.64     28.07 o
   0  -6   3        3.32       11.19      2.84 o
   1  -6   3     2648.72     2704.50     36.08 o
   2  -6   3      333.58      361.21      7.62 o
   3  -6   3      698.28      668.45     15.20 o
   4  -6   3      307.42      330.39      8.74 o
   5  -6   3     1008.83      980.51     23.87 o
   6  -6   3      158.28      151.66     17.23 o
   7  -6   3       37.30       49.95      8.80 o
  -6  -5   3        2.13       -9.91      9.27 o
  -5  -5   3      183.75      193.68     13.46 o
  -4  -5   3      261.61      264.25      9.77 o
  -3  -5   3      106.32      103.31      5.28 o
  -2  -5   3      417.03      386.05      9.46 o
  -1  -5   3      298.53      272.93      6.76 o
   0  -5   3      543.27      569.51     11.27 o
   1  -5   3      108.74      102.77      2.75 o
   2  -5   3      322.06      305.80      6.03 o
   3  -5   3       69.14       54.93      3.74 o
   4  -5   3      301.84      307.14      8.91 o
   5  -5   3      362.15      358.38      9.78 o
   6  -5   3       20.87       27.32      8.23 o
   7  -5   3        7.59        6.21      7.82 o
  -6  -4   3       42.16       33.45      9.91 o
  -5  -4   3        2.31       -3.07      5.73 o
  -4  -4   3       47.48       49.83      8.75 o
  -3  -4   3      631.85      608.11     14.47 o
  -2  -4   3      502.16      438.73     20.13 o
  -1  -4   3       21.98       25.19      3.77 o
   0  -4   3        4.36        2.16      1.97 o
   1  -4   3       90.26       82.08      3.57 o
   2  -4   3       71.20       86.59      3.36 o
   3  -4   3      187.53      220.41      6.21 o
   4  -4   3       32.62       31.55      3.32 o
   5  -4   3       38.50       52.12      5.54 o
   6  -4   3      299.06      313.94     14.11 o
   7  -4   3        1.99        5.36      9.28 o
  -7  -3   3        0.96        1.05     15.90 o
  -6  -3   3      182.65      193.50     13.69 o
  -5  -3   3        0.37       15.43      5.37 o
  -4  -3   3       24.32       25.93      4.24 o
  -3  -3   3       43.49       36.68      4.00 o
  -2  -3   3        0.72        1.15      2.69 o
  -1  -3   3     7954.67     8037.85    188.26 o
   0  -3   3     1335.13     1303.36     19.89 o
   1  -3   3     3635.15     3606.45     50.57 o
   2  -3   3      246.51      259.33      6.14 o
   3  -3   3      422.20      467.89     11.26 o
   4  -3   3        0.27        2.76      3.56 o
   5  -3   3      220.64      218.42      9.48 o
   6  -3   3       81.28       79.09      9.03 o
   7  -3   3       23.92       19.40      9.61 o
  -7  -2   3       14.58        8.55     10.25 o
  -6  -2   3      448.39      451.29     22.30 o
  -5  -2   3       59.46       50.77      5.80 o
  -4  -2   3       24.57       28.38      7.85 o
  -3  -2   3      346.91      316.83     14.80 o
  -2  -2   3        4.13        7.13      2.81 o
  -1  -2   3    14510.48    15114.78    243.09 o
   0  -2   3      725.90      716.73     10.49 o
   1  -2   3     3884.02     3878.48     54.35 o
   2  -2   3       48.51       70.21      6.00 o
   3  -2   3     1327.04     1326.44     25.87 o
   4  -2   3        4.12        6.58      7.67 o
   5  -2   3       94.10       97.51     11.50 o
   6  -2   3       51.78       62.25      9.05 o
   7  -2   3        0.01        1.51     11.40 o
  -7  -1   3        0.13       16.74     13.44 o
  -6  -1   3       62.98       55.87      7.31 o
  -5  -1   3      283.76      277.23      9.75 o
  -4  -1   3      540.41      587.05     18.82 o
  -3  -1   3     1202.52     1302.91     28.43 o
  -2  -1   3        0.31        1.16      2.41 o
  -1  -1   3      381.32      345.30     13.73 o
   0  -1   3      184.09      171.21      3.85 o
   1  -1   3     4227.75     4080.29     62.38 o
   2  -1   3     5202.57     5128.38    104.74 o
   3  -1   3       92.90      129.46     14.63 o
   4  -1   3      398.45      412.65     16.90 o
   5  -1   3      253.87      284.84      9.80 o
   6  -1   3      315.88      315.40     14.34 o
   7  -1   3       55.33       67.25     11.85 o
  -7   0   3        0.03       10.55     12.14 o
  -6   0   3        3.05        9.92      6.32 o
  -5   0   3      288.62      333.84     10.48 o
  -4   0   3     1612.20     1667.97     34.16 o
  -3   0   3      435.41      470.45     10.40 o
  -2   0   3       28.78       17.25      2.57 o
   1   0   3     5836.20     5775.32     96.43 o
   2   0   3      554.59      504.06     11.00 o
   3   0   3      137.58      136.45      5.30 o
   4   0   3       25.42       43.14     10.76 o
   5   0   3        4.83        5.96      8.41 o
   6   0   3       52.48       65.37     21.92 o
   7   0   3        2.99       -5.30     10.44 o
  -7   1   3      224.44      210.26     13.35 o
  -6   1   3      167.92      166.11     12.68 o
  -5   1   3        5.41       -0.81      2.75 o
  -4   1   3      540.34      536.21     12.72 o
  -3   1   3     1847.81     1796.05     33.02 o
  -2   1   3     5408.11     5360.18     80.06 o
  -1   1   3     4253.31     4188.18     80.76 o
   1   1   3      777.41      739.06     14.59 o
   2   1   3       34.33       36.35      6.52 o
   3   1   3      322.65      302.14     13.14 o
   4   1   3       10.68        1.84      3.76 o
   5   1   3      126.14      115.91      9.96 o
   6   1   3       17.47       21.91     17.46 o
   7   1   3      103.41      106.44     14.35 o
  -7   2   3       23.50       32.92      7.93 o
  -6   2   3       14.76        9.67      5.83 o
  -5   2   3       17.02       15.15      4.18 o
  -4   2   3        0.50        2.16      4.27 o
  -3   2   3      331.06      279.03      6.66 o
  -2   2   3        2.62        6.42      1.78 o
  -1   2   3     5185.52     5121.89     98.04 o
   0   2   3      972.59      912.57     14.34 o
   1   2   3     6800.75     6621.53     96.59 o
   2   2   3      641.94      661.80     13.73 o
   3   2   3      121.91      126.03      5.69 o
   4   2   3      667.98      671.32     17.29 o
   5   2   3       24.56       16.23      5.21 o
   6   2   3        3.79        3.03     11.05 o
   7   2   3       19.67       23.93     11.47 o
  -7   3   3      207.87      237.51     34.75 o
  -6   3   3      381.02      422.08     13.28 o
  -5   3   3       29.21       24.45      3.76 o
  -4   3   3       69.42       76.29      4.42 o
  -3   3   3       53.40       64.02      5.02 o
  -2   3   3      491.79      474.85     17.75 o
  -1   3   3     1393.80     1373.14     19.25 o
   0   3   3      399.98      326.11      5.32 o
   1   3   3     1312.12     1247.85     20.61 o
   2   3   3      373.60      387.87      9.72 o
   3   3   3      970.92     1036.81     21.12 o
   4   3   3      318.09      328.09     11.33 o
   5   3   3      197.30      191.05      9.37 o
   6   3   3      211.18      188.45     15.20 o
  -7   4   3        4.74       -1.83      8.00 o
  -6   4   3      166.02      153.81      7.52 o
  -5   4   3       67.51       48.30      4.95 o
  -4   4   3       86.14       65.29      3.87 o
  -3   4   3       46.19       50.08      3.03 o
  -2   4   3      302.27      293.07      6.56 o
  -1   4   3      423.34      392.22     10.58 o
   0   4   3      118.09      118.58      7.99 o
   1   4   3      345.67      307.87      6.79 o
   2   4   3     2887.10     2946.84     47.07 o
   3   4   3       76.85       81.47      4.42 o
   4   4   3      129.53      132.24     13.39 o
   5   4   3      143.83      148.33     10.04 o
   6   4   3       34.22       34.07     11.71 o
  -7   5   3       42.44       30.39      6.92 o
  -6   5   3      138.57      137.37      7.11 o
  -5   5   3        7.53        9.50      9.14 o
  -4   5   3      225.09      250.53      6.30 o
  -3   5   3       19.12       34.98      2.68 o
  -2   5   3      719.58      824.65     12.67 o
  -1   5   3       11.51       16.12      2.68 o
   0   5   3       82.73       57.70      2.20 o
   1   5   3     7219.40     7336.69    101.50 o
   2   5   3     1652.67     1657.50     29.48 o
   3   5   3      653.72      638.27     14.83 o
   4   5   3        3.00       11.68      5.69 o
   5   5   3        0.62       -2.28      7.43 o
   6   5   3       19.13        2.13     15.37 o
  -7   6   3        5.61       -2.32     17.15 o
  -6   6   3       85.38       78.07      7.12 o
  -5   6   3     1657.18     1725.75     43.39 o
  -4   6   3      380.59      362.73      8.11 o
  -3   6   3     1793.20     1869.03     29.56 o
  -2   6   3      104.20      117.74      7.68 o
  -1   6   3       73.54       62.45      2.58 o
   0   6   3     1568.46     1467.91     20.49 o
   1   6   3      954.87      914.70     15.39 o
   2   6   3     1903.52     1884.87     32.82 o
   3   6   3      240.16      231.33      9.81 o
   4   6   3      607.98      645.48     53.94 o
   5   6   3       75.76       68.22      9.13 o
   6   6   3        8.63        6.91     11.11 o
  -7   7   3        2.82       -1.74      9.17 o
  -6   7   3       29.62       27.77     13.78 o
  -5   7   3     1183.14     1197.81     21.63 o
  -4   7   3      424.84      439.78     10.27 o
  -3   7   3      299.67      299.74     13.51 o
  -2   7   3       14.02       18.56      1.77 o
  -1   7   3      380.94      410.82      6.76 o
   0   7   3       78.54       73.87      2.87 o
   1   7   3      396.30      418.78     10.08 o
   2   7   3       23.91       26.67      3.80 o
   3   7   3       59.92       67.49      6.91 o
   4   7   3       59.13       69.05      6.88 o
   5   7   3       72.35       59.27     19.12 o
  -7   8   3       44.54       28.22     10.59 o
  -6   8   3       23.20       24.96      4.68 o
  -5   8   3       19.24        9.35      3.66 o
  -4   8   3       45.28       39.39      2.76 o
  -3   8   3      110.46      109.34      3.71 o
  -2   8   3       12.31       10.38      1.87 o
  -1   8   3      722.55      737.28     16.49 o
   0   8   3        8.51        5.17      3.57 o
   1   8   3       94.48       94.15      3.60 o
   2   8   3      310.62      302.84      8.68 o
   3   8   3        0.07       -0.81      4.39 o
   4   8   3        0.30        4.27      5.84 o
   5   8   3       42.73       31.68     11.07 o
  -7   9   3        6.36        8.04     10.53 o
  -6   9   3      172.99      174.11      8.80 o
  -5   9   3       67.56       60.80      5.01 o
  -4   9   3      330.62      339.53      7.98 o
  -3   9   3      156.08      159.15      4.33 o
  -2   9   3      210.59      196.36      4.83 o
  -1   9   3     1158.29     1196.26     19.01 o
   0   9   3        2.00       -1.59      3.37 o
   1   9   3      406.79      395.18      8.23 o
   2   9   3      370.19      362.21     10.86 o
   3   9   3        0.00       -8.53      5.69 o
   4   9   3        8.27       11.77      9.38 o
  -7  10   3      234.32      258.06     24.29 o
  -6  10   3        1.31       -4.76      6.81 o
  -5  10   3       13.97        6.60      3.55 o
  -4  10   3       50.62       52.21      7.02 o
  -3  10   3       36.90       35.96      2.64 o
  -2  10   3      485.04      493.37      9.29 o
  -1  10   3      684.66      704.42     13.11 o
   0  10   3       10.52       10.74      2.51 o
   1  10   3       34.84       29.99      3.20 o
   2  10   3       52.31       62.01      7.37 o
   3  10   3       23.45       16.84      5.32 o
   4  10   3       15.85       11.54      9.55 o
  -6  11   3       78.54       72.04      9.68 o
  -5  11   3       17.13       10.68      5.00 o
  -4  11   3      288.70      292.70     11.68 o
  -3  11   3      168.15      180.27      5.16 o
  -2  11   3      136.26      134.68      6.55 o
  -1  11   3      132.17      112.77      9.61 o
   0  11   3      351.21      367.98     15.26 o
   1  11   3      259.18      267.83     13.81 o
   2  11   3        9.55        8.53      4.18 o
   3  11   3        1.23       -0.28      6.24 o
  -6  12   3       25.05       19.03      9.97 o
  -5  12   3       61.13       67.40      7.44 o
  -4  12   3       18.14       12.75      3.61 o
  -3  12   3      379.70      419.62     11.67 o
  -2  12   3       64.77       67.13      4.16 o
  -1  12   3        2.29        1.36      6.28 o
   0  12   3        9.01       11.78      5.21 o
   1  12   3      123.37      124.50      7.45 o
   2  12   3        0.34       -0.07      5.02 o
   3  12   3      164.52      170.18     13.11 o
  -5  13   3       38.16       37.68      8.39 o
  -4  13   3       19.25       11.11      8.76 o
  -3  13   3      436.22      423.63     13.90 o
  -2  13   3        2.03        2.56      9.46 o
  -1  13   3       14.25       21.98      6.96 o
   0  13   3       77.03       65.97      6.05 o
   1  13   3        0.82        2.82      9.08 o
   2  13   3        2.77        0.00      3.57 o
  -4  14   3       16.87        8.21     15.15 o
  -3  14   3      130.29      127.92     11.09 o
  -2  14   3       49.81       57.91      9.41 o
  -1  14   3       16.58       11.97      6.48 o
   0  14   3       99.61      101.60     14.37 o
   1  14   3       89.62       99.15     10.53 o
  -3  15   3       83.51       65.88     17.69 o
  -2  15   3       27.23       18.10      6.69 o
  -1  15   3        0.22       -4.82      6.70 o
   0 -15   4        3.95       -1.57      9.93 o
   1 -15   4       77.99       70.38     11.09 o
   2 -15   4       15.71       12.81     13.78 o
   3 -15   4       32.72       40.48     23.24 o
  -1 -14   4        1.99        3.52      8.55 o
   0 -14   4      109.03      100.26     14.91 o
   1 -14   4       31.83       34.19      6.58 o
   2 -14   4       33.27       38.30      6.59 o
   3 -14   4      292.54      315.36     16.11 o
   4 -14   4       14.52        8.92      7.43 o
  -2 -13   4       46.36       33.25     19.46 o
  -1 -13   4       26.06       42.09     19.26 o
   0 -13   4        0.68        4.39     11.23 o
   1 -13   4       27.51       31.02      6.38 o
   2 -13   4        4.61        6.31      5.53 o
   3 -13   4       66.68       69.45      7.29 o
   4 -13   4       64.14       36.75      6.26 o
   5 -13   4       55.14       48.05     10.14 o
  -3 -12   4      186.93      189.23     19.30 o
  -2 -12   4      350.16      361.56     17.44 o
  -1 -12   4       21.90       28.78      7.32 o
   0 -12   4        6.14        6.79      2.41 o
   1 -12   4      125.68      135.28      7.92 o
   2 -12   4       62.90       74.64      6.78 o
   3 -12   4        6.18        5.45      4.68 o
   4 -12   4      207.72      190.75      9.58 o
   5 -12   4        6.99       -8.25      6.28 o
   6 -12   4      100.90       99.09     17.44 o
  -4 -11   4       11.04       44.73     17.17 o
  -3 -11   4        9.10       -5.40      9.00 o
  -2 -11   4       19.99       16.58      9.69 o
  -1 -11   4      137.47      117.75      8.41 o
   0 -11   4      293.16      292.76      7.74 o
   1 -11   4       37.00       39.92      4.25 o
   2 -11   4       51.35       46.41      4.33 o
   3 -11   4      562.24      554.22     12.55 o
   4 -11   4        7.01        6.65      4.04 o
   5 -11   4       79.79       61.65      5.96 o
   6 -11   4        5.84       -0.51     10.14 o
  -4 -10   4        5.79      -13.52      9.01 o
  -3 -10   4       31.98       17.42     10.42 o
  -2 -10   4      104.74       86.29      6.42 o
  -1 -10   4      220.23      197.80      6.69 o
   0 -10   4       95.02       87.19      5.71 o
   1 -10   4     1669.69     1715.91     29.41 o
   2 -10   4     1412.13     1460.69     27.58 o
   3 -10   4     1316.97     1402.76     23.17 o
   4 -10   4       30.46       28.66      4.57 o
   5 -10   4      167.83      166.00     11.32 o
   6 -10   4        0.04        8.43      6.75 o
  -5  -9   4      173.54      171.00     16.75 o
  -4  -9   4       27.56       21.03      9.11 o
  -3  -9   4       50.40       62.86     11.75 o
  -2  -9   4       43.56       47.57      4.80 o
  -1  -9   4        1.09       -1.02      2.77 o
   0  -9   4       81.30       87.72      4.23 o
   1  -9   4      553.48      555.40     11.35 o
   2  -9   4      989.40      997.72     17.29 o
   3  -9   4      244.46      252.11      7.22 o
   4  -9   4      138.54      141.51      5.40 o
   5  -9   4       22.02       23.38      6.73 o
   6  -9   4       22.24       23.49      6.09 o
   7  -9   4        0.31        8.89      9.23 o
  -5  -8   4        0.90       12.54     20.13 o
  -4  -8   4        5.29       16.15     11.80 o
  -3  -8   4        8.34        8.55      4.54 o
  -2  -8   4        0.25        3.56      4.44 o
  -1  -8   4       28.68       36.78      5.30 o
   0  -8   4      545.70      568.69     10.15 o
   1  -8   4      103.13      105.36      8.77 o
   2  -8   4        1.80        0.95      1.62 o
   3  -8   4      106.61       94.15      8.05 o
   4  -8   4       40.64       24.84      7.32 o
   5  -8   4        1.81       -4.58      4.12 o
   6  -8   4       51.56       48.24      5.90 o
   7  -8   4        5.45        6.89     16.26 o
  -5  -7   4       86.62       58.81     10.80 o
  -4  -7   4       45.12       43.06     22.19 o
  -3  -7   4       34.60       39.75      4.59 o
  -2  -7   4      246.59      244.60      7.66 o
  -1  -7   4      160.24      153.69      9.41 o
   0  -7   4     1379.42     1337.96     21.30 o
   1  -7   4      423.21      406.38      9.13 o
   2  -7   4      101.42       97.07      3.50 o
   3  -7   4      198.98      201.11     11.75 o
   4  -7   4      137.29      130.50      7.29 o
   5  -7   4      165.51      178.15      8.86 o
   6  -7   4       68.75       64.71      6.71 o
   7  -7   4      107.77      120.62     10.17 o
  -6  -6   4       55.93       48.80     32.70 o
  -5  -6   4        9.16       23.82     14.10 o
  -4  -6   4        8.78        4.24      4.16 o
  -3  -6   4        5.62        3.18      3.59 o
  -2  -6   4      151.53      134.90      5.58 o
  -1  -6   4     1009.93      936.15     19.25 o
   0  -6   4     1172.56     1199.18     22.92 o
   1  -6   4      243.81      223.64      5.39 o
   2  -6   4      728.52      782.09     13.83 o
   3  -6   4      165.64      160.48      6.26 o
   4  -6   4      304.38      334.71     23.03 o
   5  -6   4      257.16      247.47     11.93 o
   6  -6   4        6.27       21.82      5.51 o
   7  -6   4        0.53       10.59      8.86 o
  -6  -5   4       34.60       68.63     13.79 o
  -5  -5   4      241.49      263.78     16.04 o
  -4  -5   4      136.10      133.52      7.70 o
  -3  -5   4      632.13      647.45     14.92 o
  -2  -5   4       57.12       45.85      4.27 o
  -1  -5   4     3790.37     3921.46     84.80 o
   0  -5   4       20.74       14.47      4.44 o
   1  -5   4      215.33      200.33      4.24 o
   2  -5   4      777.90      919.02     15.80 o
   3  -5   4      374.58      414.46      9.97 o
   4  -5   4      241.09      259.72      8.40 o
   5  -5   4      174.29      166.12      6.94 o
   6  -5   4      222.09      245.68     10.26 o
   7  -5   4        0.28        2.16      6.26 o
  -6  -4   4       78.73       98.07     11.83 o
  -5  -4   4        5.13        1.86      7.70 o
  -4  -4   4      350.71      365.07     11.99 o
  -3  -4   4       49.99       52.70      5.69 o
  -2  -4   4     1283.80     1268.94     23.65 o
  -1  -4   4       91.46       82.94      4.11 o
   0  -4   4      902.03      854.71     15.93 o
   1  -4   4      212.86      229.62     13.00 o
   2  -4   4      276.67      322.50      7.15 o
   3  -4   4      789.10      786.08     29.82 o
   4  -4   4      215.29      240.72      7.18 o
   5  -4   4      206.48      197.64     10.38 o
   6  -4   4        4.15        6.96      9.10 o
   7  -4   4      153.04      173.73     14.55 o
  -7  -3   4       53.19       64.95     13.03 o
  -6  -3   4      269.02      261.34     16.07 o
  -5  -3   4       65.99       55.42      6.63 o
  -4  -3   4      267.57      287.08     10.90 o
  -3  -3   4      616.95      610.24     13.87 o
  -2  -3   4      403.83      348.65      8.73 o
  -1  -3   4     2264.32     2126.95     61.38 o
   0  -3   4      523.68      473.88      7.90 o
   1  -3   4      672.95      679.22     11.17 o
   2  -3   4     1551.30     1635.68     27.68 o
   3  -3   4     3385.53     3593.52     58.16 o
   4  -3   4      219.48      210.81      9.33 o
   5  -3   4      758.22      750.47     18.32 o
   6  -3   4      747.50      761.59     22.97 o
   7  -3   4       15.02       15.24      9.25 o
  -7  -2   4       98.14       73.04     13.66 o
  -6  -2   4        1.12       10.36      7.05 o
  -5  -2   4       13.86       15.34      4.81 o
  -4  -2   4      162.35      177.10     17.18 o
  -3  -2   4     1258.87     1289.39     26.94 o
  -2  -2   4      237.49      243.54      6.46 o
  -1  -2   4     2475.83     2300.68     44.73 o
   0  -2   4     3174.27     3178.08     41.60 o
   1  -2   4     1628.35     1554.09     23.35 o
   2  -2   4        1.76        6.26      2.41 o
   3  -2   4     2454.28     2385.32     43.29 o
   4  -2   4     2028.12     2036.99     44.56 o
   5  -2   4       31.24       40.64      5.08 o
   6  -2   4      535.08      534.01     18.05 o
   7  -2   4        2.43        1.68     22.10 o
  -7  -1   4       46.25       32.30     10.33 o
  -6  -1   4       10.92       10.62      6.13 o
  -5  -1   4      163.09      171.87      7.88 o
  -4  -1   4       22.63       25.40      8.80 o
  -3  -1   4      177.98      172.42      7.20 o
  -2  -1   4      600.28      589.46     12.67 o
  -1  -1   4     5901.74     6004.44     89.76 o
   0  -1   4     1169.13     1141.35     17.20 o
   1  -1   4      338.30      346.56      6.60 o
   2  -1   4      548.23      609.26     13.25 o
   3  -1   4       43.98       41.88      3.95 o
   4  -1   4     1492.45     1548.96     30.58 o
   5  -1   4        0.11       -1.19      3.08 o
   6  -1   4      105.17      108.19     19.07 o
   7  -1   4       10.65       15.77     10.54 o
  -7   0   4        7.69        5.90     10.99 o
  -6   0   4      104.75       89.13     12.28 o
  -5   0   4       49.64       52.31      5.24 o
  -4   0   4       10.77        3.24      4.44 o
  -3   0   4      206.97      192.46     11.79 o
  -2   0   4      428.40      382.14      7.79 o
  -1   0   4     1894.05     1813.85     25.86 o
   0   0   4      568.30      510.24      9.99 o
   1   0   4     4560.48     4412.59     73.49 o
   2   0   4       56.22       59.12      4.34 o
   3   0   4       73.11       83.99      4.57 o
   4   0   4      290.03      292.67     10.39 o
   5   0   4      195.29      190.73      8.45 o
   6   0   4       12.74       14.98      8.65 o
   7   0   4       10.15       11.98     11.14 o
  -7   1   4       19.06       23.87     13.17 o
  -6   1   4       89.67       92.92      8.03 o
  -5   1   4       53.32       48.73      7.80 o
  -4   1   4      405.74      433.49     11.14 o
  -3   1   4      225.62      238.70      5.97 o
  -2   1   4       22.47       27.62      5.14 o
  -1   1   4      343.79      330.24      5.96 o
   0   1   4      765.31      721.30     12.00 o
   1   1   4     5130.71     4900.97     84.13 o
   2   1   4        1.05        1.88      2.63 o
   3   1   4      255.53      252.13      7.42 o
   4   1   4      179.83      194.70     10.56 o
   5   1   4        7.19        0.63      5.03 o
   6   1   4       10.04       11.19      8.90 o
   7   1   4        0.02        6.57     10.66 o
  -7   2   4       69.53       78.19     10.03 o
  -6   2   4      143.14      166.49     14.55 o
  -5   2   4      125.30       97.53      5.10 o
  -4   2   4       20.14       32.49      3.10 o
  -3   2   4      270.93      287.72      6.55 o
  -2   2   4       14.08       17.90      2.32 o
  -1   2   4     3967.96     3731.05     64.60 o
   0   2   4      184.04      184.50      3.07 o
   1   2   4     1313.65     1205.19     19.26 o
   2   2   4     1962.38     1925.67     35.15 o
   3   2   4      171.94      155.48      8.23 o
   4   2   4       78.23       58.90      5.28 o
   5   2   4      307.18      305.31     11.44 o
   6   2   4        8.21       12.62      9.24 o
   7   2   4       28.89       12.17     23.97 o
  -7   3   4       25.24       27.52      7.76 o
  -6   3   4      183.85      190.37     15.36 o
  -5   3   4      891.96      928.80     19.98 o
  -4   3   4      403.30      423.24     14.82 o
  -3   3   4       37.06       30.28      5.71 o
  -2   3   4      140.23      134.00      3.47 o
  -1   3   4      763.59      726.46     17.35 o
   0   3   4       29.98       29.72      2.54 o
   1   3   4      442.53      451.65      8.47 o
   2   3   4     4136.28     4260.52     68.85 o
   3   3   4        0.35       -0.49      3.68 o
   4   3   4       17.93       18.01      8.89 o
   5   3   4      480.86      500.90     24.17 o
   6   3   4       19.51       50.92     22.90 o
  -7   4   4        8.88        3.55      6.31 o
  -6   4   4        0.01        4.64      4.77 o
  -5   4   4        3.89       -1.25      4.04 o
  -4   4   4     3520.17     3679.31     60.43 o
  -3   4   4      648.27      655.01     12.54 o
  -2   4   4     1457.96     1374.10     21.85 o
  -1   4   4       52.74       46.59      4.07 o
   0   4   4      206.81      238.75      4.08 o
   1   4   4      356.07      340.93      7.21 o
   2   4   4      156.90      128.71      4.51 o
   3   4   4      161.90      162.87      5.91 o
   4   4   4       77.59       71.45      9.44 o
   5   4   4      800.54      813.82     25.55 o
   6   4   4       18.10       14.96     12.44 o
  -7   5   4        1.76       -0.54     14.78 o
  -6   5   4       57.97       55.80     14.67 o
  -5   5   4      123.18      115.74      5.15 o
  -4   5   4       70.61       68.07      4.06 o
  -3   5   4     2105.25     2068.12     31.12 o
  -2   5   4      321.92      377.64      7.23 o
  -1   5   4     2012.68     2003.57     29.58 o
   0   5   4      976.06      940.78     19.21 o
   1   5   4      842.25      793.16     19.69 o
   2   5   4      400.73      418.03      9.56 o
   3   5   4        5.13        1.17      3.12 o
   4   5   4        4.67       10.89      4.56 o
   5   5   4       46.31       54.66      8.45 o
   6   5   4       14.07       30.72     12.69 o
  -7   6   4       95.96       91.77     10.96 o
  -6   6   4       25.08       17.73      8.59 o
  -5   6   4      469.70      440.24     26.83 o
  -4   6   4        1.05        1.49      2.37 o
  -3   6   4      287.87      250.40      5.50 o
  -2   6   4      216.29      258.54      6.74 o
  -1   6   4     2925.48     2942.06     39.11 o
   0   6   4        0.90        0.53      1.75 o
   1   6   4     2188.28     2227.88     33.58 o
   2   6   4      586.53      632.22     12.57 o
   3   6   4      189.47      185.55      6.54 o
   4   6   4      168.87      166.73      8.41 o
   5   6   4       14.43       32.66     10.55 o
   6   6   4       12.70        4.18      9.85 o
  -7   7   4        7.48        4.32      7.98 o
  -6   7   4      456.39      496.69     37.37 o
  -5   7   4       28.11       29.36      3.81 o
  -4   7   4      139.88      149.82      5.56 o
  -3   7   4      100.20      123.89      3.41 o
  -2   7   4       20.22       15.84      2.46 o
  -1   7   4       89.07      101.82      2.70 o
   0   7   4      238.34      218.43      4.83 o
   1   7   4        5.75        8.12      2.38 o
   2   7   4       16.11       15.64      6.78 o
   3   7   4      217.63      214.27     16.34 o
   4   7   4        0.00       -4.38      5.49 o
   5   7   4       56.83       35.07     10.77 o
  -7   8   4       40.72       40.32     10.16 o
  -6   8   4      160.82      161.66      9.57 o
  -5   8   4        1.11        9.90      4.85 o
  -4   8   4       21.54       24.01      3.15 o
  -3   8   4       59.39       60.58      4.89 o
  -2   8   4        2.23        8.73      1.89 o
  -1   8   4      242.83      246.72      4.98 o
   0   8   4      567.14      581.76     11.40 o
   1   8   4      186.46      182.44      4.87 o
   2   8   4      440.93      450.96     11.38 o
   3   8   4        4.33        4.97      4.82 o
   4   8   4       49.15       43.28     14.10 o
   5   8   4       25.35       34.34     11.29 o
  -7   9   4      125.60      130.53     12.63 o
  -6   9   4        5.76       15.49      6.73 o
  -5   9   4        6.73       12.29      4.12 o
  -4   9   4      591.28      571.53     12.76 o
  -3   9   4        4.88        9.12      3.03 o
  -2   9   4      168.77      163.39      4.17 o
  -1   9   4      395.82      398.66      7.96 o
   0   9   4      174.72      176.71      5.13 o
   1   9   4      311.39      325.97      7.68 o
   2   9   4     1415.24     1538.99     27.67 o
   3   9   4      191.28      185.11      9.59 o
   4   9   4        0.17       -7.33     11.55 o
  -6  10   4       27.81       33.51      8.53 o
  -5  10   4      220.72      215.73     10.04 o
  -4  10   4        0.03       -2.64      2.49 o
  -3  10   4      477.89      522.59     14.30 o
  -2  10   4       18.99       15.86      2.11 o
  -1  10   4        0.03        0.69      2.23 o
   0  10   4      169.77      166.86      4.93 o
   1  10   4        5.31       -0.28      2.65 o
   2  10   4      225.66      231.34     11.36 o
   3  10   4       59.08       51.46     16.33 o
   4  10   4       67.76       69.96     12.28 o
  -6  11   4       27.97       38.54      8.90 o
  -5  11   4       63.39       60.10      5.77 o
  -4  11   4      146.91      139.13     17.41 o
  -3  11   4      243.69      239.43      7.63 o
  -2  11   4     1091.78     1100.84     28.93 o
  -1  11   4      211.63      208.16     14.34 o
   0  11   4        0.14       -0.88      3.57 o
   1  11   4       64.48       72.65      9.71 o
   2  11   4        0.08        8.13      4.34 o
   3  11   4      118.40      132.52     11.31 o
  -6  12   4       15.99       14.69      6.92 o
  -5  12   4       43.44       29.79      7.09 o
  -4  12   4       21.71       21.45      4.07 o
  -3  12   4       61.46       61.48      3.55 o
  -2  12   4       50.96       41.01      3.70 o
  -1  12   4      126.97      104.50      5.57 o
   0  12   4      195.80      187.71      6.88 o
   1  12   4       39.86       32.76      8.48 o
   2  12   4        1.84       -0.05     12.26 o
   3  12   4        0.00       14.99     11.42 o
  -5  13   4       18.51       19.03      6.18 o
  -4  13   4      114.89      101.18     13.32 o
  -3  13   4       10.06       13.11      5.32 o
  -2  13   4      342.68      353.49     10.93 o
  -1  13   4        6.89       17.49     17.88 o
   0  13   4      181.32      183.11      9.21 o
   1  13   4      275.20      354.37     19.22 o
   2  13   4       68.51       74.90     12.10 o
  -4  14   4       33.99       28.50     11.62 o
  -3  14   4        0.78       -3.16      4.49 o
  -2  14   4      163.63      148.50     12.07 o
  -1  14   4       40.42       35.34     10.85 o
   0  14   4       84.95       90.45     18.53 o
   1  14   4        2.79        8.57      8.96 o
  -3  15   4      143.60      133.01     14.82 o
  -2  15   4       37.04       29.49     12.17 o
  -1  15   4        0.04        2.44      7.89 o
   0 -15   5       40.57       40.89     12.76 o
   1 -15   5       52.45       40.38      8.93 o
   2 -15   5       26.69       30.39     18.92 o
   3 -15   5       54.14       33.63     17.96 o
  -1 -14   5       94.53       96.55     18.92 o
   0 -14   5        0.20       10.44      7.60 o
   1 -14   5       52.14       53.11     17.62 o
   2 -14   5        3.26       24.65      7.52 o
   3 -14   5       37.74       25.32      8.74 o
   4 -14   5       25.35       18.29      9.13 o
  -2 -13   5        6.26        7.92      8.78 o
  -1 -13   5        6.62       -0.74      8.81 o
   0 -13   5        5.86        0.03      6.10 o
   1 -13   5      179.78      197.28      9.53 o
   2 -13   5       79.49       57.10      6.58 o
   3 -13   5      225.33      210.23     31.88 o
   4 -13   5       24.02       16.69      5.95 o
   5 -13   5        0.92        8.00      8.39 o
  -3 -12   5       45.85       65.24     17.19 o
  -2 -12   5       11.10       11.08      8.39 o
  -1 -12   5       29.12       25.97      4.18 o
   0 -12   5        2.79       -3.37      7.12 o
   1 -12   5      303.18      289.36     11.89 o
   2 -12   5      162.49      174.65     13.61 o
   3 -12   5      462.90      458.24     15.09 o
   4 -12   5        5.47        3.90      5.52 o
   5 -12   5        4.73       11.13      6.02 o
   6 -12   5       29.81       28.59     12.53 o
  -4 -11   5      199.41      200.02     21.04 o
  -3 -11   5        0.03        5.57     12.87 o
  -2 -11   5       27.71       30.45      8.47 o
  -1 -11   5        5.56        6.26      5.52 o
   0 -11   5      439.74      421.30     25.67 o
   1 -11   5       32.21       26.46      4.02 o
   2 -11   5      222.33      201.89      7.01 o
   3 -11   5      233.27      246.39      8.86 o
   4 -11   5      102.63      107.56      5.74 o
   5 -11   5      202.11      215.12      9.14 o
   6 -11   5      152.86      148.95     18.43 o
  -4 -10   5       22.21       18.87     11.05 o
  -3 -10   5      139.38      141.73     12.72 o
  -2 -10   5       35.61       31.44      6.95 o
  -1 -10   5       16.39       22.96      3.10 o
   0 -10   5       29.82       39.53      3.93 o
   1 -10   5        0.03        2.50      3.28 o
   2 -10   5      251.27      280.21      7.91 o
   3 -10   5      264.88      268.87     10.16 o
   4 -10   5      421.38      397.32     24.73 o
   5 -10   5       57.49       69.99      6.01 o
   6 -10   5       10.47        8.05      5.64 o
  -5  -9   5       17.23       39.47     33.34 o
  -4  -9   5       15.25       19.12      9.22 o
  -3  -9   5       49.48       65.84      9.57 o
  -2  -9   5      241.56      241.61      8.75 o
  -1  -9   5       75.18       64.80      3.51 o
   0  -9   5       17.36       17.54      3.18 o
   1  -9   5      101.95       88.96      5.68 o
   2  -9   5       64.17       62.38      5.53 o
   3  -9   5     1213.38     1253.23     31.46 o
   4  -9   5      738.78      771.68     15.61 o
   5  -9   5       53.19       53.88      7.75 o
   6  -9   5      115.34       94.61     11.05 o
   7  -9   5       74.83       60.89     10.43 o
  -5  -8   5        7.45       18.24     19.69 o
  -4  -8   5       16.87        9.31      8.34 o
  -3  -8   5      121.45      129.03      6.78 o
  -2  -8   5      203.43      207.75      7.68 o
  -1  -8   5       25.15       16.26      3.39 o
   0  -8   5     1127.81     1175.76     20.64 o
   1  -8   5      149.90      138.94      5.02 o
   2  -8   5       38.19       42.05      3.77 o
   3  -8   5      110.24      101.27      4.16 o
   4  -8   5       16.51       13.74      3.65 o
   5  -8   5       53.17       41.04      6.78 o
   6  -8   5       93.42      111.16      7.46 o
   7  -8   5        0.89      -12.10     10.55 o
  -5  -7   5        4.90      -13.16      8.77 o
  -4  -7   5       48.09       49.94      9.15 o
  -3  -7   5       64.39       69.79      5.69 o
  -2  -7   5       17.33       14.66      5.73 o
  -1  -7   5       17.10       14.73      3.39 o
   0  -7   5      728.04      742.95     13.80 o
   1  -7   5      274.78      224.84     15.05 o
   2  -7   5       11.10        5.61      1.82 o
   3  -7   5      484.55      459.08     10.27 o
   4  -7   5      382.53      353.10     11.10 o
   5  -7   5        0.02       -5.35      4.10 o
   6  -7   5       20.60       20.25      5.99 o
   7  -7   5      230.00      229.14     17.70 o
  -6  -6   5       84.12       82.34     13.35 o
  -5  -6   5      111.05      132.47     20.07 o
  -4  -6   5       51.59       55.66      5.93 o
  -3  -6   5      744.87      753.64     18.32 o
  -2  -6   5      369.60      371.98      9.80 o
  -1  -6   5      227.26      236.44      6.70 o
   0  -6   5     1118.54     1143.87     18.96 o
   1  -6   5     1736.91     1662.94     26.81 o
   2  -6   5        1.11        2.75      1.88 o
   3  -6   5      382.97      345.82      9.10 o
   4  -6   5      262.52      258.10      7.72 o
   5  -6   5       50.78       41.71      5.43 o
   6  -6   5       53.79       56.52      9.23 o
   7  -6   5       19.20        4.33      7.89 o
  -6  -5   5       51.90       45.76     15.07 o
  -5  -5   5      162.26      141.67     10.94 o
  -4  -5   5      337.49      332.48     17.19 o
  -3  -5   5        4.40        0.84      3.38 o
  -2  -5   5      700.54      685.47     19.27 o
  -1  -5   5      302.42      290.09      7.12 o
   0  -5   5     1584.91     1636.01     59.21 o
   1  -5   5      449.26      444.19      9.01 o
   2  -5   5      365.46      367.47      7.42 o
   3  -5   5      186.58      207.62      6.26 o
   4  -5   5      446.11      449.80     10.37 o
   5  -5   5      370.03      351.55     10.20 o
   6  -5   5        4.86        1.96      7.64 o
   7  -5   5       26.31       26.96     11.16 o
  -6  -4   5       99.56      109.00     12.51 o
  -5  -4   5        1.75        2.91      6.62 o
  -4  -4   5      849.30      867.75     20.09 o
  -3  -4   5      111.80      105.81      5.32 o
  -2  -4   5     3904.50     4014.52     64.36 o
  -1  -4   5      232.76      237.77      6.74 o
   0  -4   5       56.00       50.70      3.09 o
   1  -4   5      391.64      390.25     10.06 o
   2  -4   5       68.51       73.47      3.55 o
   3  -4   5        0.60       -3.50      2.88 o
   4  -4   5     1561.81     1698.78     30.41 o
   5  -4   5       17.64       14.60      6.80 o
   6  -4   5      206.17      226.12     10.20 o
   7  -4   5       62.96       76.72      9.64 o
  -7  -3   5       17.75       -8.71     17.63 o
  -6  -3   5        6.88        1.39      9.07 o
  -5  -3   5       98.78       97.76      8.54 o
  -4  -3   5       17.56       14.58      5.23 o
  -3  -3   5      122.25      121.36      5.61 o
  -2  -3   5       14.52        5.73      2.89 o
  -1  -3   5       34.51       28.79      2.14 o
   0  -3   5      307.48      283.22      4.90 o
   1  -3   5     3519.12     3340.33     51.56 o
   2  -3   5       11.93        5.67      2.74 o
   3  -3   5      577.77      636.81     14.73 o
   4  -3   5       49.85       44.59      5.34 o
   5  -3   5        9.70        6.63      4.81 o
   6  -3   5       17.80       21.20      7.09 o
   7  -3   5      131.94      134.82     14.06 o
  -7  -2   5      200.62      182.04     17.41 o
  -6  -2   5       50.04       55.07     11.42 o
  -5  -2   5      242.02      253.53      9.68 o
  -4  -2   5       10.15       18.74      7.19 o
  -3  -2   5      158.85      182.52     15.02 o
  -2  -2   5      343.18      355.78      8.53 o
  -1  -2   5     1591.04     1531.40     41.03 o
   0  -2   5      370.68      326.56      9.90 o
   1  -2   5     3844.77     3839.03     59.90 o
   2  -2   5       88.69       81.89      4.41 o
   3  -2   5      814.39      816.64     17.55 o
   4  -2   5      163.77      172.36      7.20 o
   5  -2   5      277.62      271.09      9.84 o
   6  -2   5       86.56       72.26     10.09 o
   7  -2   5       20.39       -4.43      9.11 o
  -7  -1   5      143.19      153.20     13.90 o
  -6  -1   5        2.50       -3.78      6.00 o
  -5  -1   5      231.14      233.33      8.96 o
  -4  -1   5      154.42      168.18      6.40 o
  -3  -1   5      323.81      318.98      8.12 o
  -2  -1   5      437.95      460.20      9.71 o
  -1  -1   5     3794.91     3771.10     57.73 o
   0  -1   5      119.99      100.00      2.53 o
   1  -1   5      238.08      213.47      8.23 o
   2  -1   5      540.21      484.99     16.23 o
   3  -1   5      131.89      139.78     11.22 o
   4  -1   5       73.46       76.45      5.25 o
   5  -1   5      310.95      302.16     10.73 o
   6  -1   5        0.03        8.68     18.17 o
   7  -1   5       56.78       94.50     13.55 o
  -7   0   5        9.35      -14.48     13.53 o
  -6   0   5       14.80       14.56      7.51 o
  -5   0   5        6.50        4.04      4.34 o
  -4   0   5      418.08      461.16     12.59 o
  -3   0   5        0.07       -2.51      2.39 o
  -2   0   5        0.97        0.66      3.05 o
  -1   0   5     5311.41     5401.92     73.39 o
   0   0   5     6380.27     6545.98     87.01 o
   1   0   5     1659.00     1630.89     29.29 o
   2   0   5      379.07      369.03      9.50 o
   3   0   5      379.22      371.82      9.53 o
   4   0   5       29.87       42.35      7.53 o
   5   0   5       38.12       32.17      5.79 o
   6   0   5        6.52       -5.55      8.01 o
   7   0   5       80.64       89.79     13.11 o
  -7   1   5       30.35       13.20      8.22 o
  -6   1   5        1.97        8.36      5.67 o
  -5   1   5        1.42        3.75      7.12 o
  -4   1   5      110.92       89.70      4.16 o
  -3   1   5     2322.99     2379.40     40.06 o
  -2   1   5       62.69       85.13      2.68 o
  -1   1   5     3430.15     3375.34     51.44 o
   0   1   5    11465.26    12002.70    308.79 o
   1   1   5     2171.06     2038.85     32.47 o
   2   1   5     1051.36     1130.35     22.31 o
   3   1   5     2060.24     2019.81     36.20 o
   4   1   5      229.71      234.03      8.99 o
   5   1   5      282.04      288.92     10.79 o
   6   1   5       47.46       44.27     10.28 o
   7   1   5       14.68      -10.47     10.96 o
  -7   2   5       34.57       33.47      7.09 o
  -6   2   5       88.73       72.16      7.17 o
  -5   2   5      125.17      130.05      5.27 o
  -4   2   5       32.72       33.85      4.82 o
  -3   2   5     2319.49     2325.29     47.89 o
  -2   2   5        0.03        4.95      1.71 o
  -1   2   5     2544.98     2485.87     66.25 o
   0   2   5      405.72      392.63      6.36 o
   1   2   5       58.23       62.14      2.48 o
   2   2   5     1044.18     1014.71     20.05 o
   3   2   5      174.97      163.08      9.43 o
   4   2   5      212.09      211.45      8.53 o
   5   2   5      137.19      142.11      9.40 o
   6   2   5      130.12      140.18     32.50 o
  -7   3   5       13.44       20.84     11.26 o
  -6   3   5      127.56      119.56      8.01 o
  -5   3   5       54.41       58.12      4.80 o
  -4   3   5       31.70       30.52      3.04 o
  -3   3   5      508.97      568.83     12.07 o
  -2   3   5      298.23      279.70      5.92 o
  -1   3   5      637.09      569.85     14.21 o
   0   3   5       19.09       20.22      2.68 o
   1   3   5       46.63       43.28      5.43 o
   2   3   5       96.09      102.32      5.71 o
   3   3   5       80.18       79.56      5.00 o
   4   3   5       44.28       40.84      5.25 o
   5   3   5      320.71      321.79     13.67 o
   6   3   5       25.98       37.81     13.92 o
  -7   4   5        9.83       14.29      6.61 o
  -6   4   5      383.94      388.51     14.73 o
  -5   4   5      250.05      260.32      8.24 o
  -4   4   5      132.13      162.96      5.61 o
  -3   4   5        9.75       16.67      2.02 o
  -2   4   5      461.30      516.24      8.89 o
  -1   4   5     1149.12     1066.49     15.32 o
   0   4   5        3.43        1.07      1.40 o
   1   4   5      207.01      175.50      4.45 o
   2   4   5      932.43      947.09     23.34 o
   3   4   5      104.28      105.50      7.05 o
   4   4   5        5.78       -1.56      3.79 o
   5   4   5      329.36      401.78     18.93 o
   6   4   5        1.76       12.49     11.03 o
  -7   5   5      231.53      205.05     14.32 o
  -6   5   5      413.31      436.58     14.76 o
  -5   5   5      769.36      778.16     16.21 o
  -4   5   5       13.60       18.04      2.53 o
  -3   5   5      654.92      720.96     13.42 o
  -2   5   5     1016.40     1034.90     16.45 o
  -1   5   5      951.95      946.74     14.26 o
   0   5   5       45.46       48.90      2.06 o
   1   5   5      436.23      387.07      8.04 o
   2   5   5        1.62       -1.15      4.44 o
   3   5   5        7.44       10.29      3.43 o
   4   5   5        7.65       10.59     11.55 o
   5   5   5       85.06       73.94     11.76 o
   6   5   5       13.40       -5.68     13.49 o
  -7   6   5       61.22       45.23     12.96 o
  -6   6   5        0.34        4.25      5.87 o
  -5   6   5      209.24      204.91      7.06 o
  -4   6   5      146.51      142.92      4.45 o
  -3   6   5       14.56       26.26      2.07 o
  -2   6   5        0.30        0.07      1.12 o
  -1   6   5       39.97       36.20      3.02 o
   0   6   5      133.21      145.45      5.04 o
   1   6   5       22.87       24.75      2.22 o
   2   6   5     1017.49     1075.69     20.30 o
   3   6   5        7.54        7.38      5.18 o
   4   6   5      134.46      121.39      8.08 o
   5   6   5      165.22      138.19     11.07 o
  -7   7   5        2.27        8.26      9.14 o
  -6   7   5      111.12      119.43      5.98 o
  -5   7   5        0.72       -3.57      2.76 o
  -4   7   5      760.03      804.51     16.20 o
  -3   7   5      530.23      558.03     10.46 o
  -2   7   5      745.56      765.53     12.01 o
  -1   7   5      344.00      327.71      6.24 o
   0   7   5       21.97       28.94      2.14 o
   1   7   5      643.54      646.01     12.08 o
   2   7   5     2494.46     2584.94     45.86 o
   3   7   5     1051.12     1085.77     27.34 o
   4   7   5      251.89      245.47     16.86 o
   5   7   5       27.29       23.65     14.60 o
  -7   8   5        1.42       -6.54      7.51 o
  -6   8   5        1.07       -6.78      4.52 o
  -5   8   5        0.06       -1.80     11.92 o
  -4   8   5      162.46      152.11     14.54 o
  -3   8   5      997.01     1051.14     17.68 o
  -2   8   5      173.01      183.73      4.53 o
  -1   8   5        0.40        0.29      1.87 o
   0   8   5      136.27      136.40     10.38 o
   1   8   5       60.90       57.81      3.34 o
   2   8   5       64.67       68.69      5.57 o
   3   8   5      609.02      643.91     17.87 o
   4   8   5        7.42        7.80      6.13 o
   5   8   5       79.20       55.55     14.13 o
  -7   9   5       18.15       18.43     14.26 o
  -6   9   5        0.18       -4.08      6.53 o
  -5   9   5       13.09        9.79      2.99 o
  -4   9   5       26.97       39.28      5.35 o
  -3   9   5      760.05      789.96     16.59 o
  -2   9   5      188.24      184.56      7.36 o
  -1   9   5      872.92      887.81     14.91 o
   0   9   5        5.00        0.66      2.23 o
   1   9   5        4.31        7.89      2.64 o
   2   9   5        9.78        6.78      3.70 o
   3   9   5        9.20       16.79      6.07 o
   4   9   5        0.02      -18.66     12.44 o
  -6  10   5        0.99        6.54      7.13 o
  -5  10   5        9.43        3.40      6.94 o
  -4  10   5       25.57       28.97      8.19 o
  -3  10   5      274.01      268.76     13.83 o
  -2  10   5       40.98       50.00      4.96 o
  -1  10   5        0.01       -0.39      2.24 o
   0  10   5      666.55      693.47     14.49 o
   1  10   5       83.19       81.21      4.54 o
   2  10   5      330.67      334.84     13.31 o
   3  10   5      421.17      414.59     48.60 o
   4  10   5        5.80       -3.09     11.40 o
  -6  11   5       71.60       95.58     22.81 o
  -5  11   5        9.36       -0.15      3.91 o
  -4  11   5      433.95      461.70     10.34 o
  -3  11   5        6.03        4.32      2.15 o
  -2  11   5      141.50      137.18      5.10 o
  -1  11   5        0.80        3.47      2.64 o
   0  11   5       29.03       29.85      4.78 o
   1  11   5        1.66       -0.97      4.33 o
   2  11   5       90.90       97.16      6.52 o
   3  11   5       29.43       30.25      7.38 o
  -6  12   5       15.20       33.63     10.07 o
  -5  12   5      187.53      241.53     20.80 o
  -4  12   5        0.63        4.88      3.71 o
  -3  12   5        0.33        0.73      2.40 o
  -2  12   5        4.54        3.23      2.49 o
  -1  12   5       88.13       87.57      4.82 o
   0  12   5       12.84        8.70      3.94 o
   1  12   5      113.50      104.45      6.84 o
   2  12   5      191.85      183.13     11.27 o
  -5  13   5       87.53       80.06      8.66 o
  -4  13   5       49.28       57.08      7.78 o
  -3  13   5       52.66       50.86      5.10 o
  -2  13   5       33.95       33.90      5.73 o
  -1  13   5       24.05       35.16      5.81 o
   0  13   5        5.65        1.72      5.69 o
   1  13   5       12.55        8.25      7.50 o
   2  13   5       24.90       19.21      8.10 o
  -4  14   5      140.24      140.13     11.02 o
  -3  14   5      146.46      133.96      8.98 o
  -2  14   5       12.82        3.90      6.59 o
  -1  14   5        1.91       -3.93      8.25 o
   0  14   5      173.96      173.08     14.21 o
  -3  15   5        0.01        5.46      7.10 o
  -2  15   5      102.53       76.67      7.89 o
  -1  15   5        0.07       -4.30      5.52 o
   1 -15   6        0.47        0.47      9.80 o
   2 -15   6        7.82       -0.48      7.36 o
   3 -15   6       51.55       55.98     19.49 o
  -1 -14   6        2.09       12.10     14.80 o
   0 -14   6       85.86       54.88      9.53 o
   1 -14   6       35.82       30.46      6.86 o
   2 -14   6        2.11        6.63      6.65 o
   3 -14   6      189.23      180.84     12.21 o
   4 -14   6        0.50        5.19      7.67 o
  -2 -13   6       28.56       19.73     14.12 o
  -1 -13   6       27.44       34.11     10.88 o
   0 -13   6       10.21       13.41      6.89 o
   1 -13   6       35.34       41.95      7.23 o
   2 -13   6      107.48      108.66      8.07 o
   3 -13   6       96.81       89.77     19.67 o
   4 -13   6       68.21       76.23      8.15 o
   5 -13   6       18.05       23.58      8.78 o
  -3 -12   6       12.65       37.30     19.70 o
  -2 -12   6      114.91      117.82      9.23 o
  -1 -12   6       34.93       35.66      8.80 o
   0 -12   6      228.60      206.74     10.28 o
   1 -12   6      116.99      110.89     10.30 o
   2 -12   6      453.18      484.78     14.98 o
   3 -12   6        7.22        8.91      5.53 o
   4 -12   6        0.96        1.91      8.37 o
   5 -12   6       49.04       43.80     16.92 o
  -3 -11   6       10.82       13.72      9.61 o
  -2 -11   6      343.74      317.73     26.30 o
  -1 -11   6      306.04      313.81     15.60 o
   0 -11   6      211.91      237.17     11.36 o
   1 -11   6        8.04       14.44      7.12 o
   2 -11   6       62.64       65.70      5.21 o
   3 -11   6       38.68       29.84      6.30 o
   4 -11   6      119.01      115.37      6.98 o
   5 -11   6      147.07      134.27      7.98 o
   6 -11   6       10.36        2.43     13.19 o
  -4 -10   6       75.24       77.59     12.51 o
  -3 -10   6       18.98        5.43     10.03 o
  -2 -10   6       34.94       34.30      7.18 o
  -1 -10   6       16.69       18.91      2.80 o
   0 -10   6      117.32      112.93      5.24 o
   1 -10   6       72.89       76.01      4.54 o
   2 -10   6       18.98       19.17      3.74 o
   3 -10   6       27.36       26.33      2.88 o
   4 -10   6       37.25       37.24      9.41 o
   5 -10   6       25.81       24.07      7.18 o
   6 -10   6        7.34       17.08      7.81 o
  -5  -9   6       84.48       71.22     13.66 o
  -4  -9   6        3.42        4.45     13.73 o
  -3  -9   6      176.01      207.80     21.50 o
  -2  -9   6      200.50      189.64      8.28 o
  -1  -9   6       69.91       70.34      3.98 o
   0  -9   6        0.50       -0.31      4.62 o
   1  -9   6      606.03      634.34     13.48 o
   2  -9   6     1157.85     1192.30     21.71 o
   3  -9   6      257.75      253.63      7.45 o
   4  -9   6      546.53      528.98     19.08 o
   5  -9   6      237.51      257.48      9.46 o
   6  -9   6       16.50       -2.06      5.89 o
  -5  -8   6      149.99      155.20     45.17 o
  -4  -8   6      123.05      135.51     17.14 o
  -3  -8   6      128.45      136.04     20.37 o
  -2  -8   6      739.45      758.72     17.77 o
  -1  -8   6      148.91      140.06      6.05 o
   0  -8   6        0.00       -3.17      2.85 o
   1  -8   6        0.35       -0.46      2.76 o
   2  -8   6       59.20       51.85      2.58 o
   3  -8   6       11.16       11.94      2.78 o
   4  -8   6     1193.88     1216.88     25.96 o
   5  -8   6        5.50       13.02      4.16 o
   6  -8   6       21.54       11.62      6.96 o
   7  -8   6        0.04       11.79     25.65 o
  -5  -7   6       75.72       63.77     10.99 o
  -4  -7   6      644.92      709.90     30.24 o
  -3  -7   6       11.82        3.27      3.97 o
  -2  -7   6      178.19      165.52     11.93 o
  -1  -7   6       93.28       91.92      4.73 o
   0  -7   6       16.56       13.84      2.92 o
   1  -7   6       35.20       33.25      3.19 o
   2  -7   6       18.58       19.48      2.53 o
   3  -7   6      243.46      259.68      7.76 o
   4  -7   6        0.03       -0.27      4.02 o
   5  -7   6        2.22       -1.31      5.91 o
   6  -7   6       20.55       16.18      6.00 o
   7  -7   6       45.88       53.69      9.21 o
  -6  -6   6       81.32       45.58     11.16 o
  -5  -6   6        4.76       25.13     11.65 o
  -4  -6   6      109.44      101.67      6.93 o
  -3  -6   6        0.53       -0.69      3.55 o
  -2  -6   6       23.12       24.81      3.79 o
  -1  -6   6        0.75        2.89      3.39 o
   0  -6   6      154.15      166.91      4.84 o
   1  -6   6       21.42       17.48      2.58 o
   2  -6   6      515.98      559.41     11.65 o
   3  -6   6       24.64       29.72      3.24 o
   4  -6   6      946.24      910.89     19.66 o
   5  -6   6       85.28       89.02      7.09 o
   6  -6   6      116.40      130.70      8.23 o
   7  -6   6       93.88       75.47      9.49 o
  -6  -5   6        2.53        3.61     25.36 o
  -5  -5   6       35.86       31.02      8.54 o
  -4  -5   6       10.42       13.90      6.62 o
  -3  -5   6      637.80      624.38     15.33 o
  -2  -5   6     3831.16     3988.15     64.08 o
  -1  -5   6        1.17       -3.75      2.50 o
   0  -5   6      884.26      807.72     14.83 o
   1  -5   6     1377.37     1403.65     32.11 o
   2  -5   6     2299.75     2484.86     36.82 o
   3  -5   6        1.23        3.35      3.65 o
   4  -5   6      168.86      161.74     10.52 o
   5  -5   6      119.56      100.07      5.98 o
   6  -5   6       99.53      127.57     14.80 o
   7  -5   6       18.85       41.96     14.67 o
  -6  -4   6        0.67       -1.82      9.96 o
  -5  -4   6       48.77       53.87     11.07 o
  -4  -4   6        1.92        2.70      4.14 o
  -3  -4   6       32.24       29.37      4.16 o
  -2  -4   6      921.55      915.25     17.29 o
  -1  -4   6      360.30      394.22      8.11 o
   0  -4   6      488.88      422.04      9.33 o
   1  -4   6       77.57       66.69      2.94 o
   2  -4   6       53.52       34.87      3.04 o
   3  -4   6      182.94      151.03      5.24 o
   4  -4   6       22.79       19.51      6.78 o
   5  -4   6        5.74       16.79      5.76 o
   6  -4   6        6.13        5.03      5.35 o
   7  -4   6       37.61       38.81      7.58 o
  -7  -3   6        3.86        2.70     12.95 o
  -6  -3   6      176.27      181.40     13.10 o
  -5  -3   6       64.44       61.38     16.57 o
  -4  -3   6      210.71      206.15      8.34 o
  -3  -3   6      275.75      289.09      8.86 o
  -2  -3   6      687.22      671.54     15.91 o
  -1  -3   6        1.11       -0.63      2.05 o
   0  -3   6        0.03        3.99      1.95 o
   1  -3   6      530.79      493.35      9.21 o
   2  -3   6      454.91      524.47     10.60 o
   3  -3   6      290.59      266.24      7.18 o
   4  -3   6        4.70        4.71      3.23 o
   5  -3   6      209.53      200.41      9.06 o
   6  -3   6      155.89      123.63     11.69 o
   7  -3   6       32.28       42.69     13.10 o
  -7  -2   6        0.00        7.35     24.09 o
  -6  -2   6      143.38      119.45      9.70 o
  -5  -2   6       53.21       52.17      7.32 o
  -4  -2   6       12.73        7.12      3.78 o
  -3  -2   6      928.32      902.65     18.89 o
  -2  -2   6      848.07      872.20     22.39 o
  -1  -2   6      144.94      147.60      4.31 o
   0  -2   6     1133.89     1095.21     16.28 o
   1  -2   6     2403.80     2347.75     53.46 o
   2  -2   6      404.75      422.85     17.62 o
   3  -2   6       54.48       44.22      6.02 o
   4  -2   6        9.33        2.02      6.05 o
   5  -2   6       36.58       21.27      5.09 o
   6  -2   6       60.87       73.20     10.23 o
   7  -2   6       34.48       39.12     13.34 o
  -7  -1   6       46.25       58.53     11.26 o
  -6  -1   6      240.42      249.09     12.19 o
  -5  -1   6        1.77        0.30      2.91 o
  -4  -1   6      107.46      103.24      5.56 o
  -3  -1   6     1007.87      975.22     48.00 o
  -2  -1   6     6476.84     6518.81    104.39 o
  -1  -1   6        3.48       -1.62      2.03 o
   0  -1   6     3314.29     3254.28     50.94 o
   1  -1   6     1102.01     1145.65     18.09 o
   2  -1   6     1970.75     1968.10     50.78 o
   3  -1   6      492.17      528.22     12.30 o
   4  -1   6     2027.96     2140.66     56.80 o
   5  -1   6        6.44       -0.66     10.69 o
   6  -1   6      232.09      224.85     14.68 o
   7  -1   6       73.46       87.92     13.00 o
  -7   0   6        0.00       -8.11      7.72 o
  -6   0   6        2.59        8.14      5.39 o
  -5   0   6       15.75       16.19      3.70 o
  -4   0   6     1034.62     1034.16     21.32 o
  -3   0   6        0.57        1.90      2.56 o
  -2   0   6     3622.67     3600.53     56.14 o
  -1   0   6     3723.95     3657.15     51.04 o
   0   0   6      140.69      130.74      6.25 o
   1   0   6     4559.53     4590.26     78.90 o
   2   0   6      819.25      870.49     16.96 o
   3   0   6       10.82       18.76      3.78 o
   4   0   6       25.62       11.89      4.32 o
   5   0   6      234.21      239.86      9.83 o
   6   0   6       42.63       32.67     11.28 o
   7   0   6      259.79      243.38     19.34 o
  -7   1   6       10.52       18.63      8.01 o
  -6   1   6        1.03       -6.70      6.64 o
  -5   1   6      219.02      231.47      7.46 o
  -4   1   6        8.75        4.47      3.19 o
  -3   1   6      101.52      104.51      3.68 o
  -2   1   6     1794.93     1920.92     31.22 o
  -1   1   6     3202.29     3100.22     55.39 o
   0   1   6        1.46       -0.94      1.26 o
   1   1   6      303.11      268.86     13.81 o
   2   1   6       22.02       20.23      3.23 o
   3   1   6       22.74       36.21      7.69 o
   4   1   6        2.37        3.79      4.64 o
   5   1   6      293.50      276.51     10.88 o
   6   1   6        9.98       11.75     11.30 o
   7   1   6      200.28      176.10     17.78 o
  -7   2   6      239.76      252.64     18.22 o
  -6   2   6        0.04        5.69      8.03 o
  -5   2   6      538.47      561.19     13.76 o
  -4   2   6       28.83       21.55      2.87 o
  -3   2   6      120.19      128.53      4.21 o
  -2   2   6      314.11      310.12      6.25 o
  -1   2   6      217.65      223.67      8.53 o
   0   2   6      795.95      742.73     15.50 o
   1   2   6      109.61      137.70      4.86 o
   2   2   6       21.66        5.32      2.89 o
   3   2   6      202.38      203.14      6.83 o
   4   2   6      452.49      463.09     37.60 o
   5   2   6      101.19       83.92      8.55 o
   6   2   6       20.05        7.19      9.33 o
  -7   3   6        0.08        7.05     11.78 o
  -6   3   6       57.01       56.88      6.09 o
  -5   3   6      172.41      192.20      6.41 o
  -4   3   6      681.60      679.73     15.73 o
  -3   3   6       36.68       34.51      2.35 o
  -2   3   6      100.67       93.06      2.44 o
  -1   3   6       26.42       22.12      2.79 o
   0   3   6      228.70      203.28      4.20 o
   1   3   6      222.86      227.95      5.18 o
   2   3   6     2430.47     2390.39     69.96 o
   3   3   6       64.25       56.90      4.65 o
   4   3   6      190.94      162.97      7.82 o
   5   3   6       32.49       38.01      7.59 o
   6   3   6       57.79       44.91     10.46 o
  -7   4   6        5.58        2.39      7.32 o
  -6   4   6      208.64      242.06     10.00 o
  -5   4   6       45.00       45.06      4.46 o
  -4   4   6     1561.33     1523.69     33.36 o
  -3   4   6       33.83       35.62      2.28 o
  -2   4   6      970.69      938.57     17.38 o
  -1   4   6     1066.75     1140.91     26.30 o
   0   4   6        2.69        5.29      3.91 o
   1   4   6      440.59      502.22      9.99 o
   2   4   6        6.15        4.85      2.48 o
   3   4   6     1127.93     1153.41     21.94 o
   4   4   6      182.29      180.86      8.84 o
   5   4   6        3.07       13.76      6.36 o
   6   4   6       30.82        5.62     10.15 o
  -7   5   6      263.78      241.37     21.72 o
  -6   5   6      408.19      435.13     15.90 o
  -5   5   6      799.04      807.44     21.57 o
  -4   5   6      239.56      239.67      7.91 o
  -3   5   6      762.85      746.71     16.59 o
  -2   5   6      334.37      396.48     11.30 o
  -1   5   6     1142.27     1110.53     24.59 o
   0   5   6       55.93       62.39      2.32 o
   1   5   6      289.43      272.21      5.66 o
   2   5   6        0.05        2.18      2.23 o
   3   5   6      140.86      147.04      5.83 o
   4   5   6       75.51       72.69      8.93 o
   5   5   6        0.63        9.09      9.25 o
   6   5   6       30.74       12.38     10.87 o
  -7   6   6       54.28       54.87     12.60 o
  -6   6   6      219.98      196.21      9.23 o
  -5   6   6       74.00       79.09      4.19 o
  -4   6   6        2.88        5.51      2.15 o
  -3   6   6      639.39      666.47     13.69 o
  -2   6   6      573.49      560.56      8.40 o
  -1   6   6      896.18      883.28     12.32 o
   0   6   6      212.54      199.98      4.34 o
   1   6   6        3.78        1.95      1.75 o
   2   6   6       50.74       50.09      4.34 o
   3   6   6      114.50      104.77      5.50 o
   4   6   6      377.99      390.43     13.95 o
   5   6   6       87.85       83.99     13.71 o
  -7   7   6      114.79      109.52     27.48 o
  -6   7   6        9.38        6.48      3.91 o
  -5   7   6      118.74      123.35      5.45 o
  -4   7   6        0.47       -0.28      2.38 o
  -3   7   6        6.83        4.25      1.36 o
  -2   7   6      498.88      482.82      7.53 o
  -1   7   6       96.12      114.81      2.99 o
   0   7   6      366.31      330.08      6.88 o
   1   7   6      170.13      179.81     13.23 o
   2   7   6     1304.46     1305.62     24.69 o
   3   7   6      111.24      111.59      7.55 o
   4   7   6        6.68       22.56      6.09 o
   5   7   6        0.04        3.79     19.65 o
  -7   8   6       54.54       61.72     11.78 o
  -6   8   6      156.65      161.17      9.14 o
  -5   8   6      172.01      176.05      6.29 o
  -4   8   6      120.94      126.20      4.91 o
  -3   8   6        2.48        3.86      1.35 o
  -2   8   6        0.16        0.71      1.37 o
  -1   8   6       87.62       87.60      9.28 o
   0   8   6        0.17       -1.43      1.99 o
   1   8   6      817.73      839.13     14.19 o
   2   8   6        5.44        4.82      2.81 o
   3   8   6        0.07       -5.69      9.10 o
   4   8   6       29.68       15.34      6.18 o
   5   8   6        0.49      -11.88      9.76 o
  -7   9   6        3.77       12.10      9.60 o
  -6   9   6       15.53       26.80      5.58 o
  -5   9   6      351.68      363.31     34.72 o
  -4   9   6        0.01        4.11      1.87 o
  -3   9   6      576.45      586.48     10.99 o
  -2   9   6       67.84       79.30      2.66 o
  -1   9   6        7.30        8.06      1.78 o
   0   9   6      680.54      679.78     35.60 o
   1   9   6       37.56       27.97      3.07 o
   2   9   6       37.29       34.48      9.23 o
   3   9   6       67.72       74.82      6.57 o
   4   9   6       15.87        6.88     11.44 o
  -6  10   6       37.01       43.96      7.83 o
  -5  10   6       80.85       66.84      5.41 o
  -4  10   6      452.10      483.24     42.25 o
  -3  10   6       75.53       81.04      3.11 o
  -2  10   6      280.17      280.59      8.79 o
  -1  10   6      500.68      512.45      9.85 o
   0  10   6        5.82        6.85      2.62 o
   1  10   6       36.46       26.31      6.23 o
   2  10   6      342.79      337.72     15.51 o
   3  10   6       57.56       45.12      6.19 o
   4  10   6        0.19      -16.36     10.91 o
  -6  11   6        4.51        4.13      6.63 o
  -5  11   6      163.69      138.94     15.23 o
  -4  11   6       83.58       81.27      8.28 o
  -3  11   6      210.44      202.67     13.77 o
  -2  11   6       13.91       10.59      2.66 o
  -1  11   6        5.34        6.47      3.55 o
   0  11   6      150.80      171.05      5.70 o
   1  11   6       49.71       52.62      5.29 o
   2  11   6       71.68       62.76      6.20 o
   3  11   6      185.69      190.99     18.48 o
  -5  12   6        9.60       13.43      6.64 o
  -4  12   6       64.65       56.84     11.10 o
  -3  12   6      602.80      654.12     14.16 o
  -2  12   6      104.14       93.40      4.31 o
  -1  12   6      306.34      330.93      8.22 o
   0  12   6      152.54      140.53      5.97 o
   1  12   6       24.98       24.41      5.02 o
   2  12   6        7.70       -0.36      9.75 o
  -5  13   6       56.47       65.00      7.33 o
  -4  13   6        1.51        9.22      4.38 o
  -3  13   6       30.48       26.29      7.82 o
  -2  13   6       30.59       24.11      6.78 o
  -1  13   6       77.77       58.87      6.82 o
   0  13   6       34.58       16.25      9.80 o
   1  13   6        0.08       -8.57      8.53 o
  -4  14   6       20.70       11.25      5.12 o
  -3  14   6       13.20       14.04      4.81 o
  -2  14   6       58.75       53.09      6.18 o
  -1  14   6       42.72       33.55      6.94 o
   0  14   6       67.88       64.98     11.09 o
   1 -15   7       35.77       16.68     19.78 o
   2 -15   7       84.06       55.55     11.33 o
  -1 -14   7        2.65       34.57     16.81 o
   0 -14   7       31.15       11.80      9.65 o
   1 -14   7       10.26       18.64      7.72 o
   2 -14   7       82.98       67.80      9.60 o
   3 -14   7        2.10       -6.34      7.08 o
   4 -14   7        0.39        4.95      7.65 o
  -2 -13   7       11.33       11.86     10.65 o
  -1 -13   7       77.24       72.95     11.10 o
   0 -13   7      170.50      170.22     11.66 o
   1 -13   7       10.87       16.83      6.13 o
   2 -13   7       49.58       51.74     10.25 o
   3 -13   7       69.58       63.95      8.98 o
   4 -13   7      105.16      121.80     12.46 o
   5 -13   7        0.06       -4.31      8.09 o
  -3 -12   7       67.15       74.49     13.08 o
  -2 -12   7        0.06       10.31      9.10 o
  -1 -12   7       42.05       38.37      9.44 o
   0 -12   7      536.49      550.64     21.34 o
   1 -12   7        0.10       -2.73      8.01 o
   2 -12   7      315.44      361.97     12.72 o
   3 -12   7        0.11        3.96      5.52 o
   4 -12   7       22.89       37.04      6.39 o
   5 -12   7       14.02       26.39     25.72 o
  -3 -11   7        2.06        1.42      9.14 o
  -2 -11   7        9.97        6.98      9.85 o
  -1 -11   7       30.72       37.83      7.62 o
   0 -11   7        0.07        6.86      4.20 o
   1 -11   7       14.08       12.65      4.79 o
   2 -11   7       78.82       79.91      5.96 o
   3 -11   7      856.81      910.25     40.55 o
   4 -11   7      177.68      155.87      8.80 o
   5 -11   7       55.29       43.00      7.05 o
   6 -11   7       83.62       87.64     10.35 o
  -4 -10   7        6.91        3.86     10.90 o
  -3 -10   7      181.91      174.89     18.43 o
  -2 -10   7       96.37      111.65     10.97 o
  -1 -10   7       74.89       83.22      5.55 o
   0 -10   7       22.46       24.21      4.25 o
   1 -10   7      126.18      119.81      5.76 o
   2 -10   7        0.01       -5.62      3.75 o
   3 -10   7      169.54      167.91     12.13 o
   4 -10   7       24.26       33.14      5.30 o
   5 -10   7       30.34       30.00      6.35 o
   6 -10   7       27.29       36.70     17.69 o
  -4  -9   7       27.14       17.92     11.03 o
  -3  -9   7      239.74      234.10     16.93 o
  -2  -9   7       96.14       99.12      8.77 o
  -1  -9   7      596.55      593.29     13.64 o
   0  -9   7       43.21       44.11      4.08 o
   1  -9   7      728.18      762.45     15.51 o
   2  -9   7      423.63      418.82     10.35 o
   3  -9   7        0.17        1.64      2.66 o
   4  -9   7       13.02       16.61      3.76 o
   5  -9   7       40.02       29.59      4.73 o
   6  -9   7       45.17       38.36      6.98 o
  -5  -8   7        2.61        6.99     12.14 o
  -4  -8   7        3.11       -0.31      7.92 o
  -3  -8   7        0.04        0.36      6.19 o
  -2  -8   7     1024.86     1125.67     25.30 o
  -1  -8   7      325.73      363.04      8.31 o
   0  -8   7      496.61      489.36     10.60 o
   1  -8   7       15.63       21.72      3.26 o
   2  -8   7     1063.62     1096.45     19.93 o
   3  -8   7        0.10        0.90      3.93 o
   4  -8   7       88.57       82.26      5.76 o
   5  -8   7      255.62      290.77     13.15 o
   6  -8   7        5.49        5.03     13.40 o
  -5  -7   7       11.83        9.57      9.49 o
  -4  -7   7        3.60        9.20      7.86 o
  -3  -7   7      213.27      216.22      8.22 o
  -2  -7   7      245.05      245.72      9.52 o
  -1  -7   7      227.41      246.04      6.42 o
   0  -7   7      454.89      432.44     26.83 o
   1  -7   7       12.95        6.99      2.75 o
   2  -7   7      177.48      174.75      8.98 o
   3  -7   7      278.17      300.41     19.23 o
   4  -7   7       40.64       24.84      4.24 o
   5  -7   7      482.63      481.64     16.41 o
   6  -7   7       42.74       43.37     17.30 o
   7  -7   7       46.57       59.75     15.15 o
  -6  -6   7        0.02       -3.33      9.86 o
  -5  -6   7      355.78      380.68     46.24 o
  -4  -6   7      225.58      211.36     19.59 o
  -3  -6   7      293.16      276.48      8.91 o
  -2  -6   7       19.20       11.37      3.50 o
  -1  -6   7      319.58      331.61      7.94 o
   0  -6   7       70.45       67.52      6.18 o
   1  -6   7      765.33      783.00     15.00 o
   2  -6   7      683.69      735.19     13.81 o
   3  -6   7      553.86      576.48     13.74 o
   4  -6   7      219.39      222.45     16.75 o
   5  -6   7       71.81       72.62      6.17 o
   6  -6   7       99.62       99.74     25.17 o
   7  -6   7       14.90       -0.36      8.57 o
  -6  -5   7       15.01       -3.83     10.19 o
  -5  -5   7      126.54      122.86     30.57 o
  -4  -5   7        3.99        8.16      6.98 o
  -3  -5   7       80.07       75.72      4.72 o
  -2  -5   7       46.62       52.26      9.05 o
  -1  -5   7       66.47       65.74      3.01 o
   0  -5   7      435.76      446.69      9.61 o
   1  -5   7       34.35       37.06      3.05 o
   2  -5   7      917.33      879.79     17.41 o
   3  -5   7       87.55       87.94      7.45 o
   4  -5   7      627.20      608.56     13.63 o
   5  -5   7      221.28      224.76      8.58 o
   6  -5   7       23.41       37.02      7.17 o
   7  -5   7       35.81       25.21      7.48 o
  -6  -4   7       35.44       31.95     13.37 o
  -5  -4   7      118.07      129.66      8.91 o
  -4  -4   7      389.61      396.54     18.07 o
  -3  -4   7       61.19       59.39      5.31 o
  -2  -4   7     1248.77     1314.11     21.38 o
  -1  -4   7      933.93      972.70     16.27 o
   0  -4   7     1087.14     1046.17     15.33 o
   1  -4   7        6.79       10.43      1.70 o
   2  -4   7      516.71      519.99     10.77 o
   3  -4   7     2974.78     3225.48     50.74 o
   4  -4   7      633.53      622.58     15.17 o
   5  -4   7      317.07      324.82     29.91 o
   6  -4   7      171.08      189.84     33.04 o
   7  -4   7       20.73        9.32      9.61 o
  -6  -3   7       71.82       65.34      9.48 o
  -5  -3   7       66.67       72.21      7.43 o
  -4  -3   7        0.56        2.50      3.39 o
  -3  -3   7       48.63       55.67      4.13 o
  -2  -3   7     5087.21     5242.60    116.42 o
  -1  -3   7       22.43       13.11      1.76 o
   0  -3   7      181.98      180.20      3.93 o
   1  -3   7      140.71      162.63      4.32 o
   2  -3   7      706.75      772.95     13.63 o
   3  -3   7      879.23      927.24     17.72 o
   4  -3   7      246.74      230.06      7.17 o
   5  -3   7        3.65       -4.17      4.15 o
   6  -3   7        2.50        1.18      5.33 o
   7  -3   7      148.90      157.40     12.11 o
  -7  -2   7       69.42       55.74     14.01 o
  -6  -2   7       19.17       19.57      8.14 o
  -5  -2   7      186.39      205.03     10.40 o
  -4  -2   7        0.08        1.29      2.97 o
  -3  -2   7        5.42       -0.58      3.93 o
  -2  -2   7      375.44      383.13      8.34 o
  -1  -2   7       38.31       24.80      2.17 o
   0  -2   7      492.58      477.23      8.24 o
   1  -2   7      614.99      651.40     11.26 o
   2  -2   7     1407.21     1378.80     39.58 o
   3  -2   7       59.02       45.69      3.62 o
   4  -2   7       66.88       81.85     11.16 o
   5  -2   7        1.20       -5.52      4.96 o
   6  -2   7       32.85       58.33     11.72 o
   7  -2   7       35.99       36.46     11.88 o
  -7  -1   7       88.91       92.55     19.41 o
  -6  -1   7       56.13       58.80      7.66 o
  -5  -1   7       73.28       77.17     14.16 o
  -4  -1   7      116.29      106.59      4.96 o
  -3  -1   7      103.25      114.78      7.55 o
  -2  -1   7     2578.80     2626.54     50.83 o
  -1  -1   7     1741.49     1677.72     33.38 o
   0  -1   7     1385.69     1275.42     20.15 o
   1  -1   7       49.23       51.96      2.87 o
   2  -1   7     1815.35     1774.99     29.83 o
   3  -1   7       39.92       44.87      4.80 o
   4  -1   7     1061.50     1093.46     38.21 o
   5  -1   7      171.32      175.01      8.52 o
   6  -1   7       22.71       23.60     15.39 o
   7  -1   7        2.74       -4.78     13.22 o
  -7   0   7       78.71      113.80     11.80 o
  -6   0   7      173.27      200.00      9.69 o
  -5   0   7      114.18      109.69      5.51 o
  -4   0   7     1174.89     1251.76     25.54 o
  -3   0   7        6.48       10.59      2.66 o
  -2   0   7       62.65       65.75      2.70 o
  -1   0   7        4.02       -1.55      3.71 o
   0   0   7     2120.40     2126.24     43.85 o
   1   0   7     1598.73     1662.39     31.20 o
   2   0   7     1135.87     1154.05     24.12 o
   3   0   7       37.68       27.97      5.73 o
   4   0   7      494.83      500.07     13.74 o
   5   0   7        0.75       -5.83      5.31 o
   6   0   7       10.92       10.83      9.19 o
   7   0   7       74.47       82.46     13.96 o
  -7   1   7        4.81        2.10      7.99 o
  -6   1   7       60.32       61.38      8.66 o
  -5   1   7      108.68      102.23     12.12 o
  -4   1   7      337.18      327.04      8.37 o
  -3   1   7       63.66       58.01      3.03 o
  -2   1   7       33.51       39.01      1.99 o
  -1   1   7        0.18        2.58      2.32 o
   0   1   7      137.98      140.78      4.50 o
   1   1   7      374.82      366.48      8.70 o
   2   1   7      516.66      592.74     12.68 o
   3   1   7       79.73       69.52      5.10 o
   4   1   7       17.79       18.85      6.26 o
   5   1   7       13.95        5.09      7.82 o
   6   1   7        0.26        2.19      8.83 o
  -7   2   7       33.95       42.24      8.72 o
  -6   2   7       23.65       23.04      8.57 o
  -5   2   7        0.03        2.08      5.73 o
  -4   2   7      112.58      111.81      4.72 o
  -3   2   7        0.74        1.75      1.96 o
  -2   2   7     1356.63     1336.17     24.96 o
  -1   2   7        5.16       18.25      1.66 o
   0   2   7       87.93       85.28      2.58 o
   1   2   7       53.17       55.49      2.12 o
   2   2   7      104.48      106.60      3.82 o
   3   2   7        3.42        3.60      3.74 o
   4   2   7     1516.37     1698.46     38.07 o
   5   2   7        3.88        7.07      7.74 o
   6   2   7       70.18       52.32     19.21 o
  -7   3   7       23.95       22.41      9.69 o
  -6   3   7       65.18       67.79      7.80 o
  -5   3   7       92.41      101.72     14.71 o
  -4   3   7      326.77      329.41      7.99 o
  -3   3   7      381.67      406.96      8.43 o
  -2   3   7     2892.28     2862.71     40.61 o
  -1   3   7        8.73       12.22      3.16 o
   0   3   7      825.95      758.65     19.82 o
   1   3   7      216.85      227.49      4.91 o
   2   3   7        5.42       11.04      3.71 o
   3   3   7        0.18       -3.39      7.67 o
   4   3   7      426.48      412.62     14.60 o
   5   3   7       46.59       43.98      7.49 o
   6   3   7       10.10       17.73     10.02 o
  -7   4   7       41.15       54.87     10.64 o
  -6   4   7       50.12       42.49      6.07 o
  -5   4   7      353.51      348.30      8.63 o
  -4   4   7      386.23      389.05      8.59 o
  -3   4   7      210.71      244.17      5.96 o
  -2   4   7     3219.57     3332.94     83.61 o
  -1   4   7        3.65       10.40      3.17 o
   0   4   7      303.55      290.36     10.32 o
   1   4   7     1116.11     1162.55     18.88 o
   2   4   7      120.43      117.51      4.21 o
   3   4   7      173.01      176.84      6.14 o
   4   4   7       94.81       82.85      6.17 o
   5   4   7      110.55      122.41      8.94 o
   6   4   7        6.21      -11.47     10.91 o
  -7   5   7      140.12      149.48     16.64 o
  -6   5   7        0.06       -0.63      4.15 o
  -5   5   7      211.19      217.91      8.09 o
  -4   5   7      477.90      474.08     10.48 o
  -3   5   7      197.29      230.98      4.82 o
  -2   5   7      157.32      144.50      6.36 o
  -1   5   7     2149.59     2203.80     49.49 o
   0   5   7       21.18       19.01      5.19 o
   1   5   7      181.21      163.67      4.29 o
   2   5   7      147.40      134.53      4.95 o
   3   5   7      162.93      175.86      6.48 o
   4   5   7       15.45        6.80      8.41 o
   5   5   7        5.30       14.33      7.91 o
   6   5   7      170.06      198.46     17.64 o
  -7   6   7       19.77       21.06     10.74 o
  -6   6   7        2.19        0.85      7.34 o
  -5   6   7       36.32       46.75      4.25 o
  -4   6   7      920.77      929.63     19.01 o
  -3   6   7       19.13       17.40      1.78 o
  -2   6   7       92.52       96.20      5.57 o
  -1   6   7       74.61       80.67      2.21 o
   0   6   7      113.57       98.74      3.04 o
   1   6   7      354.61      384.01      7.95 o
   2   6   7      622.94      624.75     13.17 o
   3   6   7       15.02       14.79      5.03 o
   4   6   7       53.18       42.49      9.34 o
   5   6   7       33.25       24.13      7.60 o
  -7   7   7        0.36        7.39      9.96 o
  -6   7   7      109.49      115.41     17.91 o
  -5   7   7        0.07       -0.48      2.50 o
  -4   7   7     1044.82     1063.72     22.86 o
  -3   7   7       51.82       60.59      1.68 o
  -2   7   7      133.90      122.65      6.29 o
  -1   7   7       46.16       53.35      2.89 o
   0   7   7        7.41        4.41      1.87 o
   1   7   7      623.78      622.49     11.53 o
   2   7   7       26.95       24.80      3.94 o
   3   7   7       24.35       31.07      5.11 o
   4   7   7        9.53        3.55      8.57 o
   5   7   7        8.37        4.86      9.55 o
  -7   8   7       14.07       20.21      8.65 o
  -6   8   7       53.92       53.03      6.46 o
  -5   8   7       25.87       21.24      4.05 o
  -4   8   7      935.43      933.19     16.90 o
  -3   8   7      323.39      335.51      6.10 o
  -2   8   7       12.14       10.23      1.43 o
  -1   8   7       38.37       33.20      4.25 o
   0   8   7        4.08        2.67      2.84 o
   1   8   7      704.36      718.94     38.68 o
   2   8   7        1.73        5.81      3.50 o
   3   8   7      133.87      132.14     15.73 o
   4   8   7       94.61       65.71      9.80 o
  -7   9   7        0.86       -2.82     10.67 o
  -6   9   7      173.14      167.70      9.28 o
  -5   9   7      130.62      129.21     12.19 o
  -4   9   7       82.59       77.00      6.00 o
  -3   9   7     1581.98     1557.30     25.11 o
  -2   9   7      144.12      158.15      7.59 o
  -1   9   7      128.94      129.65      5.37 o
   0   9   7      118.31      120.91      3.78 o
   1   9   7        3.37       -0.71      2.98 o
   2   9   7       55.38       61.84      4.63 o
   3   9   7      759.60      764.02     25.35 o
   4   9   7      116.82       87.37     11.60 o
  -6  10   7       69.25       68.95      8.23 o
  -5  10   7       12.87       14.07      6.80 o
  -4  10   7        0.52        0.54      1.51 o
  -3  10   7        7.98        9.46      3.39 o
  -2  10   7      136.93      150.11      3.89 o
  -1  10   7      192.88      180.27      4.99 o
   0  10   7     1018.86     1097.21     19.93 o
   1  10   7       13.49       20.82      3.28 o
   2  10   7      265.74      253.03     10.10 o
   3  10   7      128.57      114.30      9.09 o
  -6  11   7      150.36      135.80     11.37 o
  -5  11   7        1.31       -1.29      4.29 o
  -4  11   7       59.61       41.20      4.28 o
  -3  11   7       84.28       74.42      2.75 o
  -2  11   7       36.35       34.68      4.82 o
  -1  11   7       18.48       23.32      4.93 o
   0  11   7      141.61      153.35      9.18 o
   1  11   7      258.14      248.77     17.20 o
   2  11   7      119.96      103.28      7.66 o
   3  11   7      103.96      101.05     12.53 o
  -5  12   7        4.90        5.36      8.58 o
  -4  12   7      287.58      281.40     13.35 o
  -3  12   7       16.93       11.62      2.26 o
  -2  12   7       21.26       20.46      2.95 o
  -1  12   7       30.07       19.86      4.27 o
   0  12   7        6.06        2.53      5.07 o
   1  12   7       94.34      108.79      9.07 o
   2  12   7        0.28        3.21      7.53 o
  -5  13   7       19.76       38.62     19.03 o
  -4  13   7        4.26       17.13     11.74 o
  -3  13   7       10.73       14.17      3.94 o
  -2  13   7        0.73       -9.66      6.44 o
  -1  13   7       28.48       21.52      4.07 o
   0  13   7       63.24       59.58     13.08 o
   1  13   7       22.11       32.56      8.64 o
  -4  14   7       46.64       46.02     19.21 o
  -3  14   7        0.28       -1.00      3.54 o
  -2  14   7        0.73       -5.43      8.71 o
  -1  14   7        2.42       -7.63      5.51 o
   0  14   7        4.73       -5.68      6.75 o
  -1 -14   8       30.84       16.03     19.99 o
   0 -14   8      215.08      207.20     40.70 o
   1 -14   8       31.88       15.54     26.26 o
   2 -14   8        1.92        4.07     11.94 o
   3 -14   8       13.13       18.97      9.80 o
  -2 -13   8       83.73       76.83     17.98 o
  -1 -13   8      142.81      132.30     27.09 o
   0 -13   8       13.19       11.87      9.24 o
   1 -13   8       16.53       30.87      7.47 o
   2 -13   8       91.15       82.14      8.86 o
   3 -13   8       50.18       26.52      9.96 o
   4 -13   8      243.92      218.94     19.29 o
  -3 -12   8       31.26       62.76     21.08 o
  -2 -12   8      114.01      131.74     39.87 o
  -1 -12   8      228.38      222.60     23.84 o
   0 -12   8        8.02       11.42      6.03 o
   1 -12   8        0.85       10.37      5.54 o
   2 -12   8      163.56      172.36     22.96 o
   3 -12   8       34.97       29.60      6.13 o
   4 -12   8      113.44      122.36     22.66 o
   5 -12   8       52.25       48.96     19.35 o
  -3 -11   8       83.85       94.27     16.25 o
  -2 -11   8       22.94       17.61      4.35 o
  -1 -11   8       37.76       29.74      8.44 o
   0 -11   8       98.33      103.10      7.18 o
   1 -11   8       10.05        1.50      4.65 o
   2 -11   8      200.63      214.19     14.72 o
   3 -11   8        9.12        9.39      6.60 o
   4 -11   8       17.99       14.61      6.25 o
   5 -11   8       88.31      109.71     23.99 o
  -4 -10   8       19.30       17.83     13.01 o
  -3 -10   8       47.31       50.19     11.78 o
  -2 -10   8        8.36       22.14      8.85 o
  -1 -10   8      119.82      128.68     19.96 o
   0 -10   8      112.82      105.55      9.96 o
   1 -10   8       29.38       32.52      5.07 o
   2 -10   8        0.16        0.23      3.75 o
   3 -10   8     1157.10     1214.74     34.18 o
   4 -10   8        4.95        1.06      4.19 o
   5 -10   8       81.75       82.55      7.50 o
   6 -10   8       47.17       53.74      9.39 o
  -4  -9   8       55.27       52.30     13.03 o
  -3  -9   8      324.80      326.98     17.40 o
  -2  -9   8        1.81       -0.02      7.66 o
  -1  -9   8       46.61       47.65      4.16 o
   0  -9   8      420.55      456.49     10.86 o
   1  -9   8      110.93      105.31      6.41 o
   2  -9   8       35.15       28.97      5.69 o
   3  -9   8      233.91      239.85      9.04 o
   4  -9   8       13.94       21.37     10.17 o
   5  -9   8       22.35       23.94      5.29 o
   6  -9   8        4.57        1.99     26.27 o
  -5  -8   8      124.01      153.64     20.32 o
  -4  -8   8       22.36       24.75      9.22 o
  -3  -8   8      116.50      111.91     11.34 o
  -2  -8   8       43.44       39.45      4.84 o
  -1  -8   8        1.45        3.33      3.92 o
   0  -8   8       32.57       38.91      7.14 o
   1  -8   8      721.83      797.35     14.72 o
   2  -8   8      894.33      979.26     17.59 o
   3  -8   8      468.54      466.08     35.54 o
   4  -8   8      409.07      405.58     23.95 o
   5  -8   8      150.93      136.60      8.57 o
   6  -8   8       53.79       63.92      8.26 o
  -5  -7   8       37.79       56.72     14.12 o
  -4  -7   8        0.09       -2.73      7.49 o
  -3  -7   8      108.26       99.49      5.16 o
  -2  -7   8       94.07       89.44      4.29 o
  -1  -7   8      323.90      314.24     11.72 o
   0  -7   8        7.72        0.31      6.43 o
   1  -7   8      280.02      314.40      7.33 o
   2  -7   8       11.14       16.77      2.41 o
   3  -7   8     1313.76     1280.81     24.57 o
   4  -7   8      819.49      821.79     20.69 o
   5  -7   8      278.37      246.19     10.21 o
   6  -7   8       35.46       30.28      9.82 o
  -6  -6   8       45.10       32.90     11.54 o
  -5  -6   8       22.91        6.59     10.80 o
  -4  -6   8       70.73       82.94      9.28 o
  -3  -6   8     2186.97     2311.46     39.91 o
  -2  -6   8      738.72      793.71     16.08 o
  -1  -6   8      637.21      636.55     13.98 o
   0  -6   8      147.34      169.17      6.08 o
   1  -6   8        0.97       -2.62      2.65 o
   2  -6   8      234.95      236.19      6.16 o
   3  -6   8      218.32      216.28      6.99 o
   4  -6   8        0.86       -0.21      5.16 o
   5  -6   8       68.43       82.88      6.77 o
   6  -6   8        5.27        9.65      5.92 o
   7  -6   8      222.68      169.82     13.62 o
  -6  -5   8        0.48       12.17     10.05 o
  -5  -5   8       81.85       64.42      6.57 o
  -4  -5   8        9.00       15.22      5.26 o
  -3  -5   8      387.02      403.95      9.68 o
  -2  -5   8      842.62      839.69     16.22 o
  -1  -5   8       13.68       24.57      3.52 o
   0  -5   8      823.27      763.15     13.25 o
   1  -5   8       56.63       61.97      2.58 o
   2  -5   8      363.08      340.59      7.41 o
   3  -5   8       20.04       20.36      4.52 o
   4  -5   8       27.36       24.41      6.66 o
   5  -5   8      534.81      491.15     15.41 o
   6  -5   8        0.07       26.71      7.75 o
   7  -5   8      134.83      142.99     11.51 o
  -6  -4   8       15.87       13.41     11.26 o
  -5  -4   8       99.16      123.86     14.62 o
  -4  -4   8       40.00       30.52      4.32 o
  -3  -4   8       35.96       40.87      4.18 o
  -2  -4   8       78.72       78.46      4.34 o
  -1  -4   8        0.11       -0.53      2.16 o
   0  -4   8       44.25       30.92      2.42 o
   1  -4   8      297.59      269.87      5.51 o
   2  -4   8     1271.87     1314.05     32.27 o
   3  -4   8      184.14      194.98      6.14 o
   4  -4   8       13.91        7.31      8.05 o
   5  -4   8       85.32       75.77      5.87 o
   6  -4   8       27.66       25.06      6.90 o
   7  -4   8       61.75       69.49     28.88 o
  -6  -3   8        4.49        6.19      8.92 o
  -5  -3   8       94.34       96.29      7.25 o
  -4  -3   8      130.87      128.69      6.46 o
  -3  -3   8       44.94       41.95      3.69 o
  -2  -3   8      763.54      775.63     16.27 o
  -1  -3   8      773.71      859.73     15.75 o
   0  -3   8        1.73       -1.07      1.54 o
   1  -3   8     1534.72     1458.20     26.86 o
   2  -3   8      356.25      368.46     11.66 o
   3  -3   8      516.13      499.12     16.35 o
   4  -3   8       41.98       53.24      4.27 o
   5  -3   8       43.54       45.42     13.21 o
   6  -3   8       75.08       81.07     22.51 o
   7  -3   8      109.08      131.99     28.49 o
  -7  -2   8        5.32       12.77      9.97 o
  -6  -2   8        2.54        4.26      6.91 o
  -5  -2   8      376.32      395.73     13.32 o
  -4  -2   8      311.69      319.61      9.24 o
  -3  -2   8      248.27      230.89      6.86 o
  -2  -2   8      590.02      574.11     11.53 o
  -1  -2   8      422.43      482.88      9.93 o
   0  -2   8        0.21       -1.67      2.03 o
   1  -2   8        0.10       -0.36      2.12 o
   2  -2   8       10.26       15.14      2.21 o
   3  -2   8       26.17       23.52      3.03 o
   4  -2   8       34.88       23.73      3.83 o
   5  -2   8       35.90       46.38     13.53 o
   6  -2   8       31.37       31.37     11.80 o
   7  -2   8        1.59        2.22      7.94 o
  -7  -1   8        1.77       11.78     25.38 o
  -6  -1   8       22.05        8.06      6.70 o
  -5  -1   8      294.05      299.36     10.06 o
  -4  -1   8      646.40      702.08     24.12 o
  -3  -1   8        4.28       -0.15      2.85 o
  -2  -1   8      774.26      789.12     18.05 o
  -1  -1   8       81.55       85.27     10.07 o
   0  -1   8      696.59      732.79     12.32 o
   1  -1   8     1191.87     1307.73     18.75 o
   2  -1   8     2141.62     2166.00     41.62 o
   3  -1   8      247.36      246.45      6.81 o
   4  -1   8     1069.54     1055.20     25.65 o
   5  -1   8      102.78       86.37      8.23 o
   6  -1   8       22.60       17.92      9.90 o
   7  -1   8        0.43        6.30     11.72 o
  -7   0   8        4.97       17.86     20.53 o
  -6   0   8      151.99      146.17      9.79 o
  -5   0   8        4.62       -3.91      6.43 o
  -4   0   8       84.65       86.66      4.28 o
  -3   0   8      208.58      227.10      6.01 o
  -2   0   8       61.65       53.21      2.52 o
  -1   0   8      265.67      286.56      6.31 o
   0   0   8      931.92      933.56     15.14 o
   1   0   8      327.36      301.89      6.93 o
   2   0   8      223.00      205.50      5.60 o
   3   0   8      253.26      235.69      7.79 o
   4   0   8        7.29       -4.88      4.46 o
   5   0   8      552.38      574.77     19.16 o
   6   0   8        3.49       -9.64      8.69 o
  -7   1   8       22.71       18.53     17.01 o
  -6   1   8       33.61       23.16     10.16 o
  -5   1   8       42.29       41.92      4.39 o
  -4   1   8      162.31      154.06      5.41 o
  -3   1   8        1.28        1.20      2.66 o
  -2   1   8     2551.10     2720.56     43.23 o
  -1   1   8     2037.23     1948.47     32.73 o
   0   1   8      301.44      304.63      8.30 o
   1   1   8      505.03      469.54     14.73 o
   2   1   8      582.62      588.91     12.94 o
   3   1   8       27.74       34.52     11.46 o
   4   1   8      113.27      111.61      8.14 o
   5   1   8      209.97      241.61     12.07 o
   6   1   8      154.72      182.51     15.70 o
  -7   2   8      289.03      325.40     22.86 o
  -6   2   8      181.39      181.58      9.23 o
  -5   2   8       91.14      101.38      8.18 o
  -4   2   8       13.02       14.20      3.73 o
  -3   2   8        9.93       12.15      2.34 o
  -2   2   8      813.45      781.85     15.54 o
  -1   2   8      656.67      630.60     26.65 o
   0   2   8      331.58      318.59      5.95 o
   1   2   8      637.46      640.82     11.73 o
   2   2   8     1497.02     1490.14     25.64 o
   3   2   8       72.52       78.43      5.64 o
   4   2   8       81.70       65.12      5.93 o
   5   2   8       19.38       15.12      7.15 o
   6   2   8        0.16       -6.17     12.33 o
  -7   3   8      305.76      382.69     26.62 o
  -6   3   8      323.96      358.81     14.77 o
  -5   3   8       25.52       24.86      3.61 o
  -4   3   8      459.65      428.41     10.70 o
  -3   3   8        5.19        1.59      2.14 o
  -2   3   8      127.50      116.05      2.73 o
  -1   3   8      357.17      381.47      5.99 o
   0   3   8     1188.33     1164.53     19.52 o
   1   3   8     1604.58     1674.76     27.63 o
   2   3   8      173.31      148.51     15.33 o
   3   3   8      148.44      161.35     10.70 o
   4   3   8      580.18      552.53     14.93 o
   5   3   8      211.88      198.12     12.07 o
   6   3   8       42.43       26.73     11.09 o
  -7   4   8       94.32      109.97     15.85 o
  -6   4   8        4.97        7.78      4.53 o
  -5   4   8       44.42       45.02      3.84 o
  -4   4   8      609.59      612.67     23.04 o
  -3   4   8      812.13      859.57     14.13 o
  -2   4   8      712.05      795.29     24.54 o
  -1   4   8        0.55       -0.52      3.25 o
   0   4   8      101.24      105.88      3.30 o
   1   4   8     1243.50     1264.70     20.40 o
   2   4   8       63.69       72.41      7.36 o
   3   4   8      917.15      937.23     19.66 o
   4   4   8      186.64      173.94      8.17 o
   5   4   8      187.82      197.44     10.69 o
   6   4   8       24.56       38.44     13.32 o
  -7   5   8        3.10        8.25     10.42 o
  -6   5   8       15.20        8.33      7.69 o
  -5   5   8        1.93       -0.56      4.64 o
  -4   5   8        5.34        5.66      2.64 o
  -3   5   8      396.31      384.52      8.90 o
  -2   5   8        0.00       -4.32      3.61 o
  -1   5   8       37.53       43.49      4.01 o
   0   5   8      138.44      139.49      3.31 o
   1   5   8      105.65      104.04      7.48 o
   2   5   8        2.59        2.89      2.78 o
   3   5   8      333.45      321.91     11.47 o
   4   5   8       11.34       14.79     13.92 o
   5   5   8       17.44        4.54     16.62 o
  -7   6   8       90.80       72.62     12.89 o
  -6   6   8       73.67       64.73      4.92 o
  -5   6   8       10.86       12.62      2.88 o
  -4   6   8        5.19        7.60      1.77 o
  -3   6   8      238.54      234.42     10.43 o
  -2   6   8      447.15      428.04     12.52 o
  -1   6   8      921.03      956.03     34.98 o
   0   6   8       46.27       39.49      2.01 o
   1   6   8      138.83      153.07      4.57 o
   2   6   8       96.45       87.94      4.46 o
   3   6   8        3.35        5.36      3.52 o
   4   6   8      130.86      138.62      8.13 o
   5   6   8       74.62       74.45     12.34 o
  -7   7   8       37.00       26.02      9.64 o
  -6   7   8      140.46      142.16      8.01 o
  -5   7   8       29.46       19.35      7.64 o
  -4   7   8      113.66      102.32      5.82 o
  -3   7   8        7.34       12.49      4.68 o
  -2   7   8      496.01      512.47     15.42 o
  -1   7   8      328.07      328.19      6.07 o
   0   7   8      234.55      228.44      5.03 o
   1   7   8       56.98       58.73      6.25 o
   2   7   8      703.10      726.98     14.14 o
   3   7   8        1.04        3.71      9.10 o
   4   7   8        0.09        0.90      4.42 o
   5   7   8      104.46       96.04     13.61 o
  -7   8   8       33.89       35.66     10.60 o
  -6   8   8       64.98       79.66     10.07 o
  -5   8   8        1.43        4.80      2.02 o
  -4   8   8      211.66      199.52      8.82 o
  -3   8   8       53.92       42.49      5.43 o
  -2   8   8      584.08      618.60     17.89 o
  -1   8   8      365.52      374.63      8.08 o
   0   8   8      206.77      207.86      5.19 o
   1   8   8      817.76      856.09     22.27 o
   2   8   8      760.58      818.25     16.19 o
   3   8   8       37.14       41.42      5.64 o
   4   8   8        6.39        2.74      6.66 o
  -6   9   8       17.18       12.10      5.82 o
  -5   9   8       59.02       63.36      8.44 o
  -4   9   8       11.83       23.56      6.07 o
  -3   9   8      124.58      101.85      9.93 o
  -2   9   8      200.76      190.89     10.97 o
  -1   9   8       49.03       49.97      7.41 o
   0   9   8      360.00      360.40     10.06 o
   1   9   8      136.16      150.14      6.79 o
   2   9   8      161.29      168.14      7.27 o
   3   9   8        5.07        1.79      2.91 o
   4   9   8      240.22      244.07     17.43 o
  -6  10   8       11.39       20.66      5.46 o
  -5  10   8       14.21       13.72      4.48 o
  -4  10   8      451.90      442.81     16.69 o
  -3  10   8       24.22       23.20      7.10 o
  -2  10   8      160.89      158.17      6.16 o
  -1  10   8      161.21      162.48      4.80 o
   0  10   8       75.63       72.68      3.62 o
   1  10   8      212.16      206.28      6.90 o
   2  10   8      134.89      137.97     14.86 o
   3  10   8        8.47        7.55     15.37 o
  -6  11   8       12.47       29.59     18.31 o
  -5  11   8       51.98       40.77     12.78 o
  -4  11   8      519.56      638.09     39.18 o
  -3  11   8        9.51       12.10      5.00 o
  -2  11   8      154.55      173.74      4.94 o
  -1  11   8        1.37       -2.44      6.94 o
   0  11   8        0.10        2.16      4.48 o
   1  11   8       29.10       17.41      5.52 o
   2  11   8       12.37       13.17      7.14 o
   3  11   8       14.62       17.92     11.53 o
  -5  12   8       55.44       67.87     20.24 o
  -4  12   8       43.85       46.77      9.57 o
  -3  12   8       97.61       85.02     10.10 o
  -2  12   8       96.34       86.47      4.09 o
  -1  12   8        2.19        2.49      3.28 o
   0  12   8       23.53        4.50      5.26 o
   1  12   8       20.49       32.77      7.57 o
   2  12   8        0.03       -9.25      9.32 o
  -4  13   8        5.89       16.35     13.14 o
  -3  13   8        4.25       -2.82      8.21 o
  -2  13   8      199.88      215.67     10.59 o
  -1  13   8       36.28       34.40      6.64 o
   0  13   8       56.39       82.37     22.35 o
   1  13   8        4.17       -2.53     13.96 o
  -3  14   8       37.22       36.77     10.07 o
  -2  14   8       44.14       38.61     13.41 o
  -1  14   8       83.79       75.81     10.59 o
   0 -14   9       72.96       50.91     12.82 o
   1 -14   9      171.32      168.56     16.18 o
   2 -14   9        0.10       -0.58      6.84 o
   3 -14   9        7.04       15.85      9.94 o
  -1 -13   9       34.24       33.12     11.32 o
   0 -13   9       14.37       14.81      9.86 o
   1 -13   9        3.51       -9.57     15.71 o
   2 -13   9        0.15       -5.55      8.17 o
   3 -13   9      139.01      155.46     12.16 o
   4 -13   9        9.80       -4.84      7.32 o
  -2 -12   9        6.40       35.51     12.71 o
  -1 -12   9       68.84       79.43     11.90 o
   0 -12   9       20.81       34.31     12.17 o
   1 -12   9      157.35      154.68     10.69 o
   2 -12   9        6.82       13.46      7.84 o
   3 -12   9        1.55        1.20      5.94 o
   4 -12   9       99.08      102.73     23.99 o
   5 -12   9        9.29       -4.13      7.67 o
  -3 -11   9        5.57       -8.72     10.32 o
  -2 -11   9      145.02      143.05     13.07 o
  -1 -11   9       13.69       13.52      8.19 o
   0 -11   9      194.31      206.11      9.90 o
   1 -11   9      123.41      130.72     15.75 o
   2 -11   9        6.13        7.94      5.87 o
   3 -11   9      117.94      111.77      8.01 o
   4 -11   9       89.55       84.25      8.87 o
   5 -11   9       34.95       40.39      7.56 o
  -4 -10   9        6.18       11.72     10.82 o
  -3 -10   9      201.27      197.29     16.44 o
  -2 -10   9       21.40       30.55     18.94 o
  -1 -10   9        2.21       -5.40      5.73 o
   0 -10   9      131.98      143.34      7.26 o
   1 -10   9        1.57        0.27      3.80 o
   2 -10   9       29.45       35.68      4.77 o
   3 -10   9       96.21       82.95      5.95 o
   4 -10   9       69.21       59.65      8.00 o
   5 -10   9        4.13       -3.35      6.94 o
   6 -10   9        6.56        7.01      8.53 o
  -4  -9   9        9.10       -9.23      9.65 o
  -3  -9   9       72.52       77.69     14.53 o
  -2  -9   9       38.60       46.97      4.55 o
  -1  -9   9      384.35      398.30     26.88 o
   0  -9   9       62.10       65.02      4.41 o
   1  -9   9        0.63        2.50      3.29 o
   2  -9   9      224.48      223.74      7.64 o
   3  -9   9        0.01       -4.28      3.93 o
   4  -9   9      650.17      680.27     18.78 o
   5  -9   9       34.53       29.01      5.66 o
   6  -9   9       80.33       80.44      9.49 o
  -5  -8   9       70.34       58.63     25.13 o
  -4  -8   9       66.57       56.65     16.33 o
  -3  -8   9      124.67      115.06     11.64 o
  -2  -8   9      314.28      318.87      8.55 o
  -1  -8   9       83.76       89.26      4.11 o
   0  -8   9      402.72      399.04     11.35 o
   1  -8   9       35.67       33.36      3.60 o
   2  -8   9      410.84      421.46      9.59 o
   3  -8   9      188.09      182.22      7.35 o
   4  -8   9       79.47       78.85      6.52 o
   5  -8   9       29.29       38.68      6.50 o
   6  -8   9       67.52       64.77     19.24 o
  -5  -7   9       42.85       23.10      9.96 o
  -4  -7   9      107.98       97.05     13.48 o
  -3  -7   9        1.77        3.73      4.00 o
  -2  -7   9      317.97      333.05     10.70 o
  -1  -7   9      276.15      259.96     16.01 o
   0  -7   9       68.21       64.72      8.91 o
   1  -7   9      669.97      676.74     15.28 o
   2  -7   9      176.98      197.81      4.83 o
   3  -7   9      243.47      209.64      8.15 o
   4  -7   9      432.90      441.10     12.19 o
   5  -7   9        1.14        7.11      6.13 o
   6  -7   9       43.18       41.98      8.84 o
  -5  -6   9        9.38       16.98      9.08 o
  -4  -6   9       14.91       15.31      5.32 o
  -3  -6   9      127.35      132.22     20.94 o
  -2  -6   9      542.84      567.57     13.82 o
  -1  -6   9        2.95        2.40      2.08 o
   0  -6   9      561.14      577.61     11.58 o
   1  -6   9      194.38      232.35      9.72 o
   2  -6   9      645.96      670.93     14.10 o
   3  -6   9      535.98      531.45     12.74 o
   4  -6   9        5.13        5.18      3.84 o
   5  -6   9        1.12       -4.65      6.07 o
   6  -6   9       75.64       78.63      9.12 o
  -6  -5   9       91.57       88.05     13.23 o
  -5  -5   9      185.59      180.85     23.09 o
  -4  -5   9      649.87      646.13     18.31 o
  -3  -5   9     1632.91     1736.68     31.70 o
  -2  -5   9      159.81      176.94     11.31 o
  -1  -5   9      336.98      350.76     13.39 o
   0  -5   9     1333.36     1372.96     33.17 o
   1  -5   9       90.20      104.98      3.44 o
   2  -5   9      743.11      712.98     13.92 o
   3  -5   9      129.39      129.15      7.48 o
   4  -5   9       20.63       24.56      4.39 o
   5  -5   9       27.65       34.57      5.87 o
   6  -5   9        0.01        1.39      6.83 o
  -6  -4   9      104.65       94.44     16.25 o
  -5  -4   9        6.04       -6.30      6.09 o
  -4  -4   9      416.16      411.00     12.31 o
  -3  -4   9        0.14       -4.00      2.67 o
  -2  -4   9        1.52       -2.24      2.14 o
  -1  -4   9      404.83      412.50      9.19 o
   0  -4   9       11.44       17.26      5.39 o
   1  -4   9      100.26      131.57      3.65 o
   2  -4   9      393.90      392.63      8.62 o
   3  -4   9       91.44       85.56      9.32 o
   4  -4   9      409.93      428.29     11.26 o
   5  -4   9      775.78      827.26     27.68 o
   6  -4   9       11.27       21.18      7.37 o
   7  -4   9        0.79        3.33     25.33 o
  -6  -3   9        3.70       24.64      8.27 o
  -5  -3   9        9.91        4.58      6.96 o
  -4  -3   9      453.37      456.29     12.23 o
  -3  -3   9     1562.69     1588.97     32.00 o
  -2  -3   9      163.36      174.65      9.40 o
  -1  -3   9     1423.59     1479.48     22.32 o
   0  -3   9        0.55        0.04      2.41 o
   1  -3   9     1553.22     1626.96     24.27 o
   2  -3   9      353.35      384.22     10.12 o
   3  -3   9      243.48      253.79      7.23 o
   4  -3   9      413.96      397.57     16.52 o
   5  -3   9     1208.62     1256.66     31.70 o
   6  -3   9        8.52        5.15      5.22 o
   7  -3   9      128.99      110.57     10.26 o
  -7  -2   9       82.18      101.04     17.46 o
  -6  -2   9        6.07        6.78      7.29 o
  -5  -2   9      437.86      417.42     13.23 o
  -4  -2   9        0.92        3.56      3.52 o
  -3  -2   9      632.17      676.40     16.77 o
  -2  -2   9       60.91       50.29      3.57 o
  -1  -2   9      744.77      714.83     11.79 o
   0  -2   9      587.30      527.62     21.45 o
   1  -2   9      424.21      430.42      7.48 o
   2  -2   9      538.62      556.60     11.14 o
   3  -2   9       18.98       10.17      2.68 o
   4  -2   9      951.03      952.29     25.18 o
   5  -2   9       73.02       75.82      6.27 o
   6  -2   9      277.90      309.89     60.19 o
  -7  -1   9      144.58      150.54     13.66 o
  -6  -1   9       42.66       50.15      9.73 o
  -5  -1   9      172.77      158.29      6.97 o
  -4  -1   9       21.87       13.35      3.03 o
  -3  -1   9      339.69      345.36      8.95 o
  -2  -1   9       45.98       53.27      2.90 o
  -1  -1   9     1682.60     1750.89     27.90 o
   0  -1   9       15.48        6.50      2.86 o
   1  -1   9     2407.49     2470.42     40.42 o
   2  -1   9      362.90      371.81      7.88 o
   3  -1   9       70.28       73.91      3.96 o
   4  -1   9       38.09       35.21      3.76 o
   5  -1   9        7.51       13.46     13.19 o
   6  -1   9       30.56       14.64      9.39 o
  -7   0   9       63.65       78.05     24.15 o
  -6   0   9      132.61      113.73     13.66 o
  -5   0   9       99.46       95.16      5.65 o
  -4   0   9       35.74       34.36      7.91 o
  -3   0   9       15.70       11.82      2.77 o
  -2   0   9      182.33      196.02      4.80 o
  -1   0   9     1202.45     1231.27     19.44 o
   0   0   9      222.59      281.29      8.88 o
   1   0   9     1439.25     1399.83     23.53 o
   2   0   9     1191.92     1228.39     22.66 o
   3   0   9     1413.91     1469.98     36.41 o
   4   0   9       45.63       51.31      5.45 o
   5   0   9       39.78       45.00      7.93 o
   6   0   9      161.29      161.86     14.57 o
  -7   1   9       16.72        5.32     10.28 o
  -6   1   9       19.01       -1.86      5.39 o
  -5   1   9      549.01      540.67     19.83 o
  -4   1   9       13.21        6.08      2.89 o
  -3   1   9      591.39      563.23     11.73 o
  -2   1   9      895.96      876.99     20.17 o
  -1   1   9      621.89      614.50     11.88 o
   0   1   9        7.52        5.61      3.21 o
   1   1   9      398.89      383.25      8.72 o
   2   1   9       10.91        6.60      1.07 o
   3   1   9      475.16      478.64     13.16 o
   4   1   9      105.02       84.56     10.36 o
   5   1   9       34.33       35.89     11.62 o
   6   1   9        2.75       11.31     10.24 o
  -7   2   9       50.62       36.34     11.39 o
  -6   2   9        4.75       10.49      5.75 o
  -5   2   9      502.47      531.28     17.04 o
  -4   2   9        7.06        8.56      3.55 o
  -3   2   9     2017.99     2054.09     32.22 o
  -2   2   9      988.78      931.43     16.31 o
  -1   2   9      144.95      151.60      4.02 o
   0   2   9      562.89      584.83     10.36 o
   1   2   9      199.82      201.06      6.68 o
   2   2   9      315.17      323.76      9.79 o
   3   2   9      134.51      135.88      5.52 o
   4   2   9        0.89       -0.30      4.80 o
   5   2   9        0.13       -3.20      5.81 o
   6   2   9       55.31       50.04     11.84 o
  -7   3   9        0.71       -1.07      8.25 o
  -6   3   9      189.57      189.96      9.54 o
  -5   3   9       14.86       17.27      7.00 o
  -4   3   9       61.72       54.59      3.25 o
  -3   3   9        0.10       -0.82      1.72 o
  -2   3   9      870.68      851.53     27.62 o
  -1   3   9      128.51      124.49      2.53 o
   0   3   9      721.11      715.13     11.80 o
   1   3   9       68.20       87.09      4.89 o
   2   3   9        0.07       -2.49      2.50 o
   3   3   9      114.21      116.14      8.91 o
   4   3   9       30.74       33.97     12.10 o
   5   3   9       52.15       77.07     20.83 o
   6   3   9        5.31        8.49     15.10 o
  -7   4   9        8.73       -9.60     10.64 o
  -6   4   9       11.00        9.41      6.17 o
  -5   4   9       44.18       47.10      6.09 o
  -4   4   9      320.53      354.53      8.38 o
  -3   4   9      159.16      159.24      4.00 o
  -2   4   9      349.76      362.55     14.41 o
  -1   4   9       93.95       74.50      7.11 o
   0   4   9      583.20      661.81     22.95 o
   1   4   9      174.09      152.43     10.90 o
   2   4   9      277.78      270.54      6.87 o
   3   4   9       84.93       81.53      4.83 o
   4   4   9      260.16      213.95     19.56 o
   5   4   9      363.99      332.30     15.33 o
  -7   5   9        9.04       40.30     11.74 o
  -6   5   9       15.34        9.03      5.50 o
  -5   5   9      106.20       99.64      4.51 o
  -4   5   9      702.53      733.66     15.47 o
  -3   5   9      306.16      295.32     13.65 o
  -2   5   9      168.72      169.07      7.36 o
  -1   5   9      752.58      775.65     20.24 o
   0   5   9      500.47      473.18     11.90 o
   1   5   9      222.09      241.54      5.64 o
   2   5   9       53.93       46.48      3.61 o
   3   5   9        0.20        7.04      3.46 o
   4   5   9       21.02       12.12     11.46 o
   5   5   9        0.10       -2.60     13.56 o
  -7   6   9       80.87       98.79     13.14 o
  -6   6   9      106.87       97.45     16.60 o
  -5   6   9        9.69       17.90      2.76 o
  -4   6   9      153.06      161.37      5.94 o
  -3   6   9       82.93       71.34      6.07 o
  -2   6   9      139.23      136.86      6.64 o
  -1   6   9       29.61       28.75      4.05 o
   0   6   9      114.97      109.05      4.14 o
   1   6   9        2.97        4.22      6.26 o
   2   6   9      153.16      149.21      5.38 o
   3   6   9       50.31       54.88      6.68 o
   4   6   9       24.50       19.38      5.83 o
   5   6   9       52.70       50.91     11.30 o
  -7   7   9       22.23       13.17      8.92 o
  -6   7   9       73.66       76.98      6.20 o
  -5   7   9        3.86        3.15      5.91 o
  -4   7   9      525.33      520.94     18.13 o
  -3   7   9        0.34       -1.78      3.96 o
  -2   7   9        6.77        6.03      4.28 o
  -1   7   9       93.72       87.73      3.36 o
   0   7   9        4.61       12.38      1.98 o
   1   7   9      762.03      799.45     14.62 o
   2   7   9      180.16      182.70      6.18 o
   3   7   9      145.23      155.61      7.68 o
   4   7   9       21.96       27.38      7.71 o
  -7   8   9        2.08       26.41     10.28 o
  -6   8   9        1.93        2.99     12.12 o
  -5   8   9      229.62      219.77     14.27 o
  -4   8   9       14.91        6.78      5.32 o
  -3   8   9        7.99        4.96      4.96 o
  -2   8   9        0.01       -4.96      4.64 o
  -1   8   9      203.85      208.23      5.59 o
   0   8   9        0.14       -0.36      3.05 o
   1   8   9       11.73       10.50      3.23 o
   2   8   9       57.31       55.10      4.46 o
   3   8   9       82.18       95.41      6.89 o
   4   8   9       71.37       53.99     10.44 o
  -6   9   9       19.20       17.96      5.51 o
  -5   9   9       48.29       31.70     14.89 o
  -4   9   9      206.40      191.38      9.93 o
  -3   9   9      280.40      269.82     12.43 o
  -2   9   9      263.79      260.56     10.36 o
  -1   9   9      422.67      437.05      8.32 o
   0   9   9        0.06        1.72      2.14 o
   1   9   9        5.58        4.95      3.93 o
   2   9   9       60.18       61.64      4.82 o
   3   9   9        7.67       20.33     12.98 o
   4   9   9       41.91       31.70      9.57 o
  -6  10   9       25.02       25.27     16.35 o
  -5  10   9       73.19       58.84     13.35 o
  -4  10   9      214.07      181.59     12.22 o
  -3  10   9      464.99      456.46     16.16 o
  -2  10   9      276.30      274.17     11.90 o
  -1  10   9      144.93      143.77      4.31 o
   0  10   9      217.26      227.60      6.17 o
   1  10   9       29.98       18.95      3.89 o
   2  10   9       14.42       20.57      4.87 o
   3  10   9       12.61        2.53     10.03 o
  -5  11   9       38.58       41.77     13.67 o
  -4  11   9        3.92       -6.78      9.25 o
  -3  11   9      292.30      261.16     14.65 o
  -2  11   9       74.68       66.62      8.64 o
  -1  11   9      283.77      295.10      8.42 o
   0  11   9        0.03       -0.10      4.10 o
   1  11   9      177.53      199.82     10.14 o
   2  11   9       18.08       24.70      9.21 o
  -5  12   9       35.32       49.12     19.60 o
  -4  12   9       30.19       36.34      8.89 o
  -3  12   9        0.67        4.32      7.14 o
  -2  12   9       11.99       12.49      8.96 o
  -1  12   9      275.39      285.74     10.72 o
   0  12   9        3.67       12.02      4.82 o
   1  12   9      162.63      172.49     12.89 o
  -4  13   9        3.36        4.96      8.17 o
  -3  13   9        0.03        9.96      8.57 o
  -2  13   9        0.73       -4.32      7.85 o
  -1  13   9        0.01        4.22      8.39 o
   0  13   9       30.64       27.79      6.31 o
  -3  14   9        0.10        2.11      7.82 o
  -2  14   9      114.40      117.22     14.32 o
  -1  14   9       15.15       20.74      8.96 o
   0 -14  10        0.03       -4.62      9.70 o
   1 -14  10       95.09       84.69     14.25 o
   2 -14  10        2.32        3.67      7.86 o
   3 -14  10      134.69      137.03     28.44 o
  -1 -13  10       18.28        3.95     10.09 o
   0 -13  10        3.35        7.45      8.06 o
   1 -13  10       71.84       74.90     11.10 o
   2 -13  10       84.25       93.76      9.53 o
   3 -13  10        0.51       -6.33      6.56 o
   4 -13  10       55.02       59.60     11.75 o
  -2 -12  10      240.50      207.57     17.88 o
  -1 -12  10        1.91      -10.94     10.92 o
   0 -12  10       18.82       18.68      9.20 o
   1 -12  10       80.02       74.55     10.10 o
   2 -12  10       28.86       42.15     15.21 o
   3 -12  10       50.76       55.44     12.82 o
   4 -12  10      137.10      139.50     11.30 o
   5 -12  10       38.82       36.34     10.71 o
  -3 -11  10        4.17      -10.70     13.21 o
  -2 -11  10      167.38      166.06     23.34 o
  -1 -11  10      259.74      277.39     17.14 o
   0 -11  10      379.01      374.05     19.66 o
   1 -11  10      263.84      277.24     13.26 o
   2 -11  10      149.18      145.92     10.02 o
   3 -11  10      147.33      133.43      9.97 o
   4 -11  10      292.06      284.77     16.32 o
   5 -11  10       60.80       73.11      9.74 o
  -4 -10  10      109.29       85.54     13.11 o
  -3 -10  10       31.03       37.63     16.08 o
  -2 -10  10      135.74      131.34     12.06 o
  -1 -10  10      437.18      437.22     29.24 o
   0 -10  10      114.15      119.48      7.93 o
   1 -10  10     1304.61     1358.95     33.38 o
   2 -10  10      334.70      354.43     13.90 o
   3 -10  10      210.07      231.72     14.73 o
   4 -10  10       30.72       27.35     10.57 o
   5 -10  10        1.75        0.42      9.30 o
  -4  -9  10       11.24       -9.09     19.92 o
  -3  -9  10      100.80      111.93     16.64 o
  -2  -9  10       26.04       27.32     18.56 o
  -1  -9  10       93.49       83.98     11.32 o
   0  -9  10        2.45       -2.29      3.65 o
   1  -9  10      151.27      163.04      6.70 o
   2  -9  10       91.31      111.73      8.89 o
   3  -9  10       90.03       85.02      4.53 o
   4  -9  10      153.70      157.68     10.46 o
   5  -9  10        1.19       -0.55      7.66 o
   6  -9  10        0.91        6.61      8.37 o
  -5  -8  10        2.00        9.04     10.78 o
  -4  -8  10      220.93      205.21     27.68 o
  -3  -8  10      228.80      223.73     25.90 o
  -2  -8  10      166.01      182.80      6.95 o
  -1  -8  10        2.10        3.14      1.67 o
   0  -8  10      146.54      153.25      6.44 o
   1  -8  10      864.06      906.40     31.17 o
   2  -8  10       21.03       26.08      3.67 o
   3  -8  10       67.58       61.75      4.76 o
   4  -8  10       56.49       82.84      7.02 o
   5  -8  10        3.20        3.93      6.21 o
   6  -8  10        1.66       15.32     17.83 o
  -5  -7  10       47.64       55.84     11.18 o
  -4  -7  10       15.84       23.48      6.39 o
  -3  -7  10       34.83       34.36      4.91 o
  -2  -7  10      191.84      189.15      6.61 o
  -1  -7  10      124.36      117.68     12.62 o
   0  -7  10       10.73        5.58      3.46 o
   1  -7  10       44.50       32.48      3.94 o
   2  -7  10       87.78       83.82      3.50 o
   3  -7  10       26.58       33.77      4.32 o
   4  -7  10        0.18       -4.08      4.86 o
   5  -7  10      119.84      135.16      9.14 o
   6  -7  10       49.43       43.59      7.25 o
  -5  -6  10        2.66        7.24      6.68 o
  -4  -6  10       67.66       49.76      5.54 o
  -3  -6  10      921.13     1008.73     21.19 o
  -2  -6  10      360.08      379.13      9.33 o
  -1  -6  10      332.81      310.22      8.36 o
   0  -6  10       16.78       16.39      5.55 o
   1  -6  10       33.49       30.95      2.68 o
   2  -6  10      170.40      192.23      5.31 o
   3  -6  10       22.99       19.64      3.54 o
   4  -6  10      220.70      219.79      8.75 o
   5  -6  10       22.79       12.63      6.22 o
   6  -6  10      168.45      164.21     12.36 o
  -6  -5  10      135.91      144.82     27.78 o
  -5  -5  10       16.64       12.12      5.04 o
  -4  -5  10      224.41      193.10      8.55 o
  -3  -5  10      274.99      275.16      8.13 o
  -2  -5  10       98.49       92.51      4.35 o
  -1  -5  10      113.24      110.90      7.64 o
   0  -5  10      869.22      891.36     17.37 o
   1  -5  10      770.83      818.46     13.54 o
   2  -5  10       62.99       66.57      3.82 o
   3  -5  10        6.57       14.58      3.14 o
   4  -5  10        0.03        0.14      3.91 o
   5  -5  10       28.16       34.27     12.64 o
   6  -5  10      159.02      159.07     11.75 o
  -6  -4  10      130.10      133.51     16.07 o
  -5  -4  10        0.76        0.68      6.63 o
  -4  -4  10       68.91       54.30      5.33 o
  -3  -4  10       54.07       54.74      4.13 o
  -2  -4  10      355.55      358.08      8.76 o
  -1  -4  10      704.66      736.00     18.41 o
   0  -4  10       83.70       72.52      3.35 o
   1  -4  10       18.23       31.36      2.26 o
   2  -4  10      810.90      873.97     15.83 o
   3  -4  10      379.97      363.40      9.70 o
   4  -4  10      370.46      359.99     13.69 o
   5  -4  10        0.12        0.73      7.51 o
   6  -4  10       52.96       42.06      6.62 o
  -6  -3  10       96.44       97.36     12.59 o
  -5  -3  10        4.47       -6.75     10.35 o
  -4  -3  10      157.79      142.63     13.05 o
  -3  -3  10      383.06      416.24     10.84 o
  -2  -3  10      125.91      127.69      4.82 o
  -1  -3  10      171.29      170.59      4.84 o
   0  -3  10       28.56       27.45      4.07 o
   1  -3  10     1234.83     1210.13     30.36 o
   2  -3  10       38.23       31.73      4.52 o
   3  -3  10      758.36      762.94     16.78 o
   4  -3  10      140.40      138.76      6.17 o
   5  -3  10       12.34       14.86      5.68 o
   6  -3  10      163.81      163.12     11.51 o
  -6  -2  10       10.47       12.89     16.99 o
  -5  -2  10       10.06       15.74      6.14 o
  -4  -2  10      149.03      154.27      7.04 o
  -3  -2  10      226.05      212.03      6.36 o
  -2  -2  10       45.51       50.28      4.80 o
  -1  -2  10       33.63       35.12      3.41 o
   0  -2  10     1549.91     1633.02     25.46 o
   1  -2  10        5.93        3.91      2.12 o
   2  -2  10     1022.99     1005.97     18.46 o
   3  -2  10      494.10      500.18     15.27 o
   4  -2  10      345.01      350.46     10.19 o
   5  -2  10       67.30       61.65      9.48 o
   6  -2  10       81.94      108.03     31.33 o
  -7  -1  10        1.64       13.85     14.92 o
  -6  -1  10       70.29       57.39      7.82 o
  -5  -1  10        0.99       -0.52      4.47 o
  -4  -1  10      305.48      324.71      9.85 o
  -3  -1  10       59.87       56.68      3.61 o
  -2  -1  10      365.95      355.68      7.51 o
  -1  -1  10       33.09       41.47      3.52 o
   0  -1  10      144.04      163.78      5.81 o
   1  -1  10       88.41       88.86      4.30 o
   2  -1  10      339.54      312.52      7.40 o
   3  -1  10     1214.02     1248.46     23.79 o
   4  -1  10        1.65        0.60      3.21 o
   5  -1  10      126.77      160.75     11.98 o
   6  -1  10        3.31       -4.47      6.15 o
  -7   0  10       24.47        4.64     13.92 o
  -6   0  10        5.10       18.52      7.37 o
  -5   0  10       93.98       96.75      5.62 o
  -4   0  10      159.80      153.90      7.54 o
  -3   0  10     1153.65     1222.23     26.54 o
  -2   0  10       65.91       54.57      2.42 o
  -1   0  10     1031.29     1047.44     28.16 o
   0   0  10      146.97      175.54      4.42 o
   1   0  10      400.57      419.42      9.29 o
   2   0  10       79.75       80.51      6.61 o
   3   0  10      411.35      388.80     11.51 o
   4   0  10       90.68       79.33      6.45 o
   5   0  10      146.03      157.56     12.88 o
   6   0  10        1.60       -2.76     24.29 o
  -7   1  10        2.17       -3.21     13.24 o
  -6   1  10       15.98       18.37      6.00 o
  -5   1  10        0.10       -1.51      3.56 o
  -4   1  10      202.39      181.40      7.14 o
  -3   1  10     1199.52     1234.05     48.83 o
  -2   1  10        0.39       -0.88      1.63 o
  -1   1  10      647.98      617.07     14.08 o
   0   1  10     1206.69     1201.39     21.46 o
   1   1  10       19.27       14.16      3.62 o
   2   1  10       68.23       70.25      4.50 o
   3   1  10        6.42       11.28      3.23 o
   4   1  10        0.79        7.26      4.83 o
   5   1  10        1.18      -11.33      8.39 o
   6   1  10      131.13      132.52     14.23 o
  -7   2  10       11.80       16.35     12.53 o
  -6   2  10       10.23        9.90      5.69 o
  -5   2  10      355.05      339.19     11.51 o
  -4   2  10      238.82      231.93      6.90 o
  -3   2  10       18.19       19.85      2.12 o
  -2   2  10      161.22      178.86      5.05 o
  -1   2  10     2517.02     2651.27     44.00 o
   0   2  10      895.97      874.95     18.99 o
   1   2  10     1331.21     1373.00     24.96 o
   2   2  10      409.62      410.24     12.26 o
   3   2  10      415.51      392.90     22.72 o
   4   2  10       23.34       23.14      6.44 o
   5   2  10       14.51       10.10      8.65 o
   6   2  10       99.27      114.91     14.29 o
  -7   3  10       76.57       66.01     15.03 o
  -6   3  10      294.24      306.03     12.22 o
  -5   3  10       13.63        8.70      2.99 o
  -4   3  10      376.35      395.17      9.20 o
  -3   3  10       88.86       91.15      3.46 o
  -2   3  10     1221.95     1223.05     35.09 o
  -1   3  10        0.37        0.81      1.59 o
   0   3  10      657.51      615.88     10.28 o
   1   3  10       18.59       18.44      2.63 o
   2   3  10      624.95      613.26     21.67 o
   3   3  10      175.05      167.05      5.46 o
   4   3  10       20.67       20.38      5.48 o
   5   3  10        0.21        0.37      5.02 o
   6   3  10        5.20        1.61      5.16 o
  -7   4  10      106.74      112.37     15.21 o
  -6   4  10      120.04      127.91     14.34 o
  -5   4  10      274.21      296.23      8.59 o
  -4   4  10       14.47       15.96      2.66 o
  -3   4  10      260.67      236.85      6.42 o
  -2   4  10        0.48        3.93      5.39 o
  -1   4  10      134.77      146.35      2.74 o
   0   4  10      610.29      673.04     11.44 o
   1   4  10      495.86      503.72     10.39 o
   2   4  10      133.21      138.59      6.05 o
   3   4  10      227.82      238.84      8.10 o
   4   4  10       64.45       67.78      5.35 o
   5   4  10      125.75      112.84     14.48 o
  -7   5  10       75.04       69.76     12.92 o
  -6   5  10        7.99       10.02      6.62 o
  -5   5  10      824.09      849.63     19.08 o
  -4   5  10       12.24       12.57      2.66 o
  -3   5  10      449.82      435.03     18.92 o
  -2   5  10       98.41      104.13      5.39 o
  -1   5  10      359.05      328.65     12.58 o
   0   5  10      103.52      118.99      5.93 o
   1   5  10       15.19       14.96      6.07 o
   2   5  10       65.55       66.82      4.39 o
   3   5  10      111.46      103.95     11.44 o
   4   5  10      139.36      134.98     11.89 o
   5   5  10       75.20       78.83     11.82 o
  -7   6  10        8.16       11.42      9.57 o
  -6   6  10        0.01       -6.81      4.54 o
  -5   6  10        8.29        4.96      4.98 o
  -4   6  10      184.63      172.02      8.93 o
  -3   6  10     1236.75     1270.12     35.11 o
  -2   6  10      594.55      546.60     15.92 o
  -1   6  10      705.99      700.33     18.44 o
   0   6  10      886.90      941.72     18.70 o
   1   6  10      268.49      261.47      6.11 o
   2   6  10       79.87       77.89      3.93 o
   3   6  10       10.95        5.93      3.79 o
   4   6  10       53.97       52.20      8.23 o
   5   6  10       28.84        2.07      9.99 o
  -7   7  10       24.47       25.27     10.07 o
  -6   7  10       41.15       37.14      9.82 o
  -5   7  10        3.21        0.70      1.98 o
  -4   7  10      131.85      101.85      7.64 o
  -3   7  10      106.04       88.20      6.39 o
  -2   7  10       59.05       46.77      5.68 o
  -1   7  10        4.36       13.75      4.12 o
   0   7  10      214.85      221.91     19.29 o
   1   7  10       89.52       97.88      6.46 o
   2   7  10      431.29      445.03     10.14 o
   3   7  10       10.80        7.37      4.96 o
   4   7  10       19.28        9.46     15.33 o
  -6   8  10       87.24       91.97      8.15 o
  -5   8  10        1.40      -14.28     12.85 o
  -4   8  10      107.37      107.23      8.61 o
  -3   8  10       80.11       57.13      8.28 o
  -2   8  10      235.03      241.39     10.57 o
  -1   8  10      561.60      583.71     11.63 o
   0   8  10     1487.50     1556.77     25.71 o
   1   8  10       60.45       67.00      4.00 o
   2   8  10       34.46       28.96      6.10 o
   3   8  10       41.42       37.60      5.30 o
   4   8  10       80.90       85.47     22.94 o
  -6   9  10       12.30       27.38     13.24 o
  -5   9  10      231.48      284.83     23.61 o
  -4   9  10      194.07      165.65     11.18 o
  -3   9  10       92.83      107.23      8.61 o
  -2   9  10       99.27       89.63      7.86 o
  -1   9  10      330.73      354.04      9.88 o
   0   9  10       28.08       30.73      2.65 o
   1   9  10        2.53        2.69      3.23 o
   2   9  10       24.74       23.18      4.52 o
   3   9  10        4.14        4.32      6.82 o
  -6  10  10        0.57        4.96     18.20 o
  -5  10  10       86.52       84.69     14.96 o
  -4  10  10        2.14        1.43      7.82 o
  -3  10  10      115.86      105.66      9.32 o
  -2  10  10        3.96        1.43      5.00 o
  -1  10  10       60.54       52.48      2.52 o
   0  10  10      214.54      225.35      6.51 o
   1  10  10        8.90        8.26      4.01 o
   2  10  10       10.47       14.56      8.92 o
   3  10  10        0.11       17.92     10.71 o
  -5  11  10       35.25       23.56     13.21 o
  -4  11  10       86.21       69.77     17.35 o
  -3  11  10       93.14       88.55     11.03 o
  -2  11  10       75.42       91.04     10.10 o
  -1  11  10        2.44        0.45      1.84 o
   0  11  10       38.79       39.10      4.30 o
   1  11  10       32.58       35.41      6.75 o
   2  11  10        4.60       11.42      7.78 o
  -5  12  10       82.93       63.59     16.89 o
  -4  12  10       26.58       32.13      9.64 o
  -3  12  10      145.91      161.27     12.96 o
  -2  12  10       82.50       83.65      9.68 o
  -1  12  10       41.59       49.86      5.87 o
   0  12  10        1.54        0.12      3.20 o
   1  12  10        5.05       -2.53      8.21 o
  -4  13  10       45.01       49.94     10.42 o
  -3  13  10      103.92      105.65     14.00 o
  -2  13  10      358.20      380.52     22.87 o
  -1  13  10        8.45       10.67      7.89 o
   0  13  10        3.87        0.57     10.32 o
   1 -14  11       32.91       47.05     11.39 o
   2 -14  11        3.23        2.59     21.56 o
  -1 -13  11      101.66       74.15     17.19 o
   0 -13  11        5.18       -2.42      8.79 o
   1 -13  11      221.94      226.87     17.07 o
   2 -13  11       39.86       45.79      8.50 o
   3 -13  11       70.25       60.82      9.18 o
  -2 -12  11        2.61       -4.43      9.11 o
  -1 -12  11       94.62       83.62     12.82 o
   0 -12  11        0.18        9.42      9.14 o
   1 -12  11       11.20      -13.92      9.28 o
   2 -12  11      208.81      210.83     30.47 o
   3 -12  11        0.64        1.97     10.83 o
   4 -12  11      162.04      140.81     11.59 o
  -3 -11  11        0.09        2.65     14.26 o
  -2 -11  11      182.59      188.22     18.73 o
  -1 -11  11        0.88        8.87      8.70 o
   0 -11  11       21.54       24.31     11.74 o
   1 -11  11      117.88      126.84     10.64 o
   2 -11  11       31.40       21.57      6.30 o
   3 -11  11       81.24       97.69      9.50 o
   4 -11  11       60.46       61.71      9.46 o
   5 -11  11      164.21      158.65     12.04 o
  -3 -10  11       10.07       10.57      9.10 o
  -2 -10  11      154.94      137.06     13.13 o
  -1 -10  11       72.36       76.61     13.32 o
   0 -10  11       16.35       13.59      6.68 o
   1 -10  11       36.07       31.39      6.92 o
   2 -10  11      614.06      602.33     17.03 o
   3 -10  11      249.51      247.11     17.97 o
   4 -10  11        0.40        8.57      6.18 o
   5 -10  11       80.45       75.42      9.74 o
  -4  -9  11      279.10      271.98     19.14 o
  -3  -9  11      142.01      150.34     21.68 o
  -2  -9  11       82.76       76.98      6.31 o
  -1  -9  11        0.58       -6.23      4.29 o
   0  -9  11       28.46       26.49      4.88 o
   1  -9  11      238.49      234.96      8.25 o
   2  -9  11      869.31      872.84     18.97 o
   3  -9  11      182.14      176.25      9.20 o
   4  -9  11       94.85       90.62     10.21 o
   5  -9  11        0.17       -2.47      7.30 o
  -4  -8  11       39.18       37.58     10.59 o
  -3  -8  11       27.65       23.95      5.75 o
  -2  -8  11       95.16       84.71      6.50 o
  -1  -8  11      276.94      304.30      9.82 o
   0  -8  11      125.52      117.97     11.96 o
   1  -8  11      165.21      158.14      6.94 o
   2  -8  11        3.45        1.45      3.01 o
   3  -8  11        0.29        8.96      3.65 o
   4  -8  11        3.21       10.20      6.34 o
   5  -8  11      253.36      247.29     29.93 o
   6  -8  11       19.43       10.15      8.13 o
  -5  -7  11      128.03      129.05     14.26 o
  -4  -7  11      161.44      156.05     14.16 o
  -3  -7  11        2.92        7.80     15.35 o
  -2  -7  11        6.12       -1.50      3.93 o
  -1  -7  11     1186.78     1283.66     41.80 o
   0  -7  11       20.47       13.99      4.27 o
   1  -7  11     2208.97     2265.13     37.65 o
   2  -7  11      402.60      422.99      8.91 o
   3  -7  11       36.67       28.41      4.12 o
   4  -7  11       36.75       45.87     13.28 o
   5  -7  11       17.59       17.34      6.56 o
   6  -7  11       30.11       32.26     10.35 o
  -5  -6  11        0.04      -10.49      8.70 o
  -4  -6  11      407.06      377.58     14.12 o
  -3  -6  11      105.51       93.04      5.86 o
  -2  -6  11      254.42      235.46     10.97 o
  -1  -6  11       92.92       94.02      4.11 o
   0  -6  11        7.78        2.73      3.57 o
   1  -6  11      519.33      542.48     10.89 o
   2  -6  11        5.68        8.15      2.59 o
   3  -6  11      711.08      701.95     19.45 o
   4  -6  11      221.97      207.66     11.27 o
   5  -6  11       69.31       69.65      7.40 o
   6  -6  11      150.65      189.02     32.34 o
  -6  -5  11       24.17       24.91     11.01 o
  -5  -5  11      157.61      128.89     12.92 o
  -4  -5  11      120.09      108.27      6.89 o
  -3  -5  11        7.47        8.39      5.52 o
  -2  -5  11       16.79       21.19      3.54 o
  -1  -5  11      419.88      455.17     10.45 o
   0  -5  11       89.72       84.99      3.43 o
   1  -5  11      491.46      516.44     17.69 o
   2  -5  11      134.21      138.35      4.49 o
   3  -5  11       81.25       66.40      4.38 o
   4  -5  11      862.23      882.93     22.53 o
   5  -5  11        1.30       -6.85      8.33 o
   6  -5  11        2.33        8.55      7.18 o
  -6  -4  11        4.52       -6.12      8.73 o
  -5  -4  11      197.03      199.89     12.14 o
  -4  -4  11       99.62      104.11     10.96 o
  -3  -4  11      283.03      278.49      8.62 o
  -2  -4  11     1172.84     1221.91     22.25 o
  -1  -4  11     1111.68     1166.81     20.51 o
   0  -4  11       15.77       18.69      3.25 o
   1  -4  11      990.24     1050.52     16.78 o
   2  -4  11       49.23       59.19      5.41 o
   3  -4  11      556.05      551.31     14.40 o
   4  -4  11        1.74        1.58      3.84 o
   5  -4  11      182.70      208.09     10.86 o
   6  -4  11        2.36        2.94      6.90 o
  -6  -3  11       15.54        3.68      9.02 o
  -5  -3  11      261.56      248.49     10.67 o
  -4  -3  11       52.85       41.42      4.25 o
  -3  -3  11      223.85      241.95      7.35 o
  -2  -3  11      696.21      725.99     14.94 o
  -1  -3  11     1070.44     1095.31     34.88 o
   0  -3  11      167.31      196.75      7.06 o
   1  -3  11      230.75      250.79     13.47 o
   2  -3  11       32.74       34.05      3.37 o
   3  -3  11      283.55      279.61     19.56 o
   4  -3  11       21.80       28.01      4.12 o
   5  -3  11       69.45       65.70      7.59 o
   6  -3  11       65.99       56.93     32.88 o
  -6  -2  11        1.07        2.71     11.76 o
  -5  -2  11       60.48       61.02      5.84 o
  -4  -2  11       84.21       78.91      7.77 o
  -3  -2  11      855.52      842.77     29.83 o
  -2  -2  11       13.74       12.83      2.76 o
  -1  -2  11      512.51      516.90     10.66 o
   0  -2  11      757.38      748.32     15.64 o
   1  -2  11       13.76       18.54      2.23 o
   2  -2  11      899.17      919.58     17.37 o
   3  -2  11       59.46       65.54     13.28 o
   4  -2  11       70.81       80.78     10.16 o
   5  -2  11       31.96       37.88      6.59 o
   6  -2  11      360.91      378.74     17.47 o
  -6  -1  11      130.97      121.30     10.59 o
  -5  -1  11       64.61       51.14      5.63 o
  -4  -1  11      846.55      885.40     19.20 o
  -3  -1  11      486.06      519.95     10.97 o
  -2  -1  11      637.44      659.59     19.33 o
  -1  -1  11      154.07      166.49      7.25 o
   0  -1  11     1058.70     1113.97     26.64 o
   1  -1  11      146.73      168.85      5.17 o
   2  -1  11      111.10      106.45      3.54 o
   3  -1  11       17.86       21.66      4.85 o
   4  -1  11      247.54      238.03     12.09 o
   5  -1  11        0.53       -4.74      4.44 o
   6  -1  11      200.73      229.02     18.16 o
  -7   0  11        0.50       11.82     15.06 o
  -6   0  11      554.16      546.01     18.97 o
  -5   0  11        2.40        0.50      3.44 o
  -4   0  11      513.57      533.04     12.56 o
  -3   0  11       99.12       90.50      9.55 o
  -2   0  11      180.92      165.46      4.67 o
  -1   0  11      512.32      519.17     10.15 o
   0   0  11      203.33      193.96      8.45 o
   1   0  11      732.17      702.93     16.28 o
   2   0  11      360.24      341.71     11.90 o
   3   0  11       78.63       60.85      3.43 o
   4   0  11        2.52        0.16      3.45 o
   5   0  11        0.14       -2.68      7.50 o
   6   0  11        0.09        5.92      6.04 o
  -7   1  11        6.98        1.43     13.17 o
  -6   1  11       43.62       52.26      7.33 o
  -5   1  11        5.90        8.94      3.28 o
  -4   1  11      408.40      362.39     22.11 o
  -3   1  11      203.37      190.52      5.49 o
  -2   1  11       20.16       22.24      2.07 o
  -1   1  11      180.63      189.96      4.68 o
   0   1  11      742.69      763.33     14.30 o
   1   1  11      151.58      175.69      5.75 o
   2   1  11      367.18      381.08     20.32 o
   3   1  11      954.71      947.02     17.97 o
   4   1  11      628.71      673.80     20.28 o
   5   1  11       68.78       65.23     12.35 o
   6   1  11        5.35       12.08     10.46 o
  -7   2  11        0.80       -5.32      9.25 o
  -6   2  11        9.78       -0.49      4.53 o
  -5   2  11       55.27       59.71      4.28 o
  -4   2  11       19.35       23.51      4.50 o
  -3   2  11      101.16       93.19      3.64 o
  -2   2  11      355.57      412.00     14.44 o
  -1   2  11      148.66      139.62      4.57 o
   0   2  11      436.86      460.57      8.31 o
   1   2  11      858.61      877.75     17.24 o
   2   2  11      285.17      255.27      9.67 o
   3   2  11      295.95      282.63      6.77 o
   4   2  11      435.31      456.51     23.52 o
   5   2  11       39.35       43.25     16.81 o
   6   2  11       16.71       11.76     13.23 o
  -7   3  11        1.55       17.13     12.21 o
  -6   3  11       18.99       22.49      9.32 o
  -5   3  11       16.69       18.94      3.28 o
  -4   3  11      186.10      183.48      5.96 o
  -3   3  11        1.36        1.59      2.32 o
  -2   3  11        0.33       -1.01      2.30 o
  -1   3  11       74.90       83.58      2.36 o
   0   3  11      224.80      253.76      5.55 o
   1   3  11        1.61       -0.41      2.13 o
   2   3  11      527.92      542.92     13.68 o
   3   3  11      181.45      167.58      5.78 o
   4   3  11        6.35        3.93      5.87 o
   5   3  11      104.91      105.92     12.96 o
  -7   4  11      114.60       96.19     11.85 o
  -6   4  11       47.34       37.02      8.96 o
  -5   4  11       14.81       19.98      5.71 o
  -4   4  11       58.49       44.35      2.72 o
  -3   4  11      125.66      117.23      3.60 o
  -2   4  11        2.91       -4.32      6.43 o
  -1   4  11      283.66      265.41     10.45 o
   0   4  11       37.57       41.67      1.93 o
   1   4  11       46.14       46.91      3.29 o
   2   4  11        9.14        9.82      3.03 o
   3   4  11       37.86       26.94     11.41 o
   4   4  11       45.86       35.68      4.78 o
   5   4  11       44.15       55.08     12.64 o
  -7   5  11      153.57      155.09     15.53 o
  -6   5  11        0.15        1.23      3.25 o
  -5   5  11      453.09      435.34     14.38 o
  -4   5  11        4.50        2.38      1.78 o
  -3   5  11      128.47      151.81      9.79 o
  -2   5  11       71.55       67.27      6.21 o
  -1   5  11      687.78      735.13     21.94 o
   0   5  11      530.76      541.47     10.57 o
   1   5  11      982.77      988.30     29.83 o
   2   5  11      187.85      201.78      5.68 o
   3   5  11      213.11      202.28     16.18 o
   4   5  11        0.19        5.22      7.84 o
   5   5  11      122.04      112.25     13.66 o
  -7   6  11        1.41       -4.32     10.07 o
  -6   6  11      109.66      106.39     14.71 o
  -5   6  11        2.66        3.57      2.02 o
  -4   6  11       69.67       61.80      7.43 o
  -3   6  11        2.42        7.50      6.43 o
  -2   6  11       16.40       12.10      4.32 o
  -1   6  11      299.42      304.82     10.19 o
   0   6  11     1425.54     1446.62     27.33 o
   1   6  11      153.38      151.78      4.38 o
   2   6  11      126.71      139.54      5.35 o
   3   6  11       83.71       95.90      6.48 o
   4   6  11       10.18       39.28      8.66 o
  -6   7  11       27.73       25.16      6.05 o
  -5   7  11       81.82       88.19     16.67 o
  -4   7  11       15.00        8.92      6.10 o
  -3   7  11      116.84      108.02      7.46 o
  -2   7  11        2.78        1.43      4.28 o
  -1   7  11        5.40       11.19      5.27 o
   0   7  11      213.47      236.69      9.56 o
   1   7  11      227.91      224.49      6.07 o
   2   7  11        0.59       -0.07      4.11 o
   3   7  11      169.04      164.22      7.12 o
   4   7  11       34.08       44.94      9.70 o
  -6   8  11        7.34        3.10      8.53 o
  -5   8  11      133.40      133.73     20.53 o
  -4   8  11       55.07       47.55      8.85 o
  -3   8  11      373.21      393.27     14.26 o
  -2   8  11       21.79       10.32      4.61 o
  -1   8  11       12.27        6.25      5.27 o
   0   8  11        0.18       -3.97      3.55 o
   1   8  11      886.73      967.21     29.62 o
   2   8  11       11.51       11.41      6.75 o
   3   8  11       54.39       65.71      8.02 o
   4   8  11       38.99       46.52     12.89 o
  -6   9  11       36.23       30.02     13.24 o
  -5   9  11      255.87      262.98     23.29 o
  -4   9  11        1.45       -6.43      6.03 o
  -3   9  11      135.37      145.81     10.03 o
  -2   9  11      373.10      354.52     14.22 o
  -1   9  11       93.02       81.61      8.02 o
   0   9  11        0.88       -0.31      2.68 o
   1   9  11      309.26      306.73     18.35 o
   2   9  11        5.91       12.33      4.53 o
   3   9  11       51.80       71.65     10.57 o
  -5  10  11       11.49       -7.50     11.39 o
  -4  10  11       90.80       93.58     10.60 o
  -3  10  11        5.56       -1.78      6.78 o
  -2  10  11      303.68      273.54     15.01 o
  -1  10  11       34.78       19.67      6.32 o
   0  10  11      422.72      475.13     19.76 o
   1  10  11        2.54        2.11      5.32 o
   2  10  11        4.93        7.50      6.82 o
  -5  11  11        0.21      -15.28     11.10 o
  -4  11  11        6.69        8.92      8.92 o
  -3  11  11       10.13        7.82     12.46 o
  -2  11  11       36.52       45.23      9.67 o
  -1  11  11        9.06        5.59      6.96 o
   0  11  11       12.07       -4.32      8.71 o
   1  11  11        4.37       -7.10      6.43 o
   2  11  11       23.04       13.85      8.17 o
  -4  12  11       10.96       23.20     16.03 o
  -3  12  11      138.72      156.01     14.64 o
  -2  12  11       82.55       83.30     10.35 o
  -1  12  11       43.00       41.02     12.82 o
   0  12  11      101.92       96.95      7.94 o
   1  12  11        8.26       10.67      8.14 o
  -3  13  11       84.35       77.55     11.32 o
  -2  13  11        5.86       -5.68      7.10 o
  -1  13  11       10.85        3.93      9.67 o
   0 -13  12       15.08       27.35     10.38 o
   1 -13  12       76.22       50.73     12.39 o
   2 -13  12      118.24       96.00     10.75 o
   3 -13  12       91.30       86.79     13.07 o
  -2 -12  12      109.93      119.17     14.55 o
  -1 -12  12        3.53       19.77     16.60 o
   0 -12  12      145.72      128.02     13.50 o
   1 -12  12       32.96       34.98      9.39 o
   2 -12  12       61.00       51.58      8.42 o
   3 -12  12       43.03       51.52     14.62 o
   4 -12  12        0.27       -2.71     10.73 o
  -2 -11  12       69.06       63.05     11.88 o
  -1 -11  12        7.13       17.46      9.05 o
   0 -11  12       16.99       13.71      8.80 o
   1 -11  12       73.49       76.87      9.93 o
   2 -11  12       37.53       29.44      7.20 o
   3 -11  12       61.45       59.91     25.76 o
   4 -11  12       10.22        3.16      6.96 o
  -3 -10  12       65.56       44.88     17.96 o
  -2 -10  12       16.63        2.50      8.96 o
  -1 -10  12      228.57      251.35     15.87 o
   0 -10  12      358.54      361.59     20.03 o
   1 -10  12      184.78      187.79     10.68 o
   2 -10  12        7.42       -2.76      5.62 o
   3 -10  12       37.55       44.79      6.29 o
   4 -10  12       14.34        9.36      7.44 o
   5 -10  12      113.70      126.28     20.67 o
  -4  -9  12       46.56       39.34     12.25 o
  -3  -9  12       61.34       58.37     11.52 o
  -2  -9  12       16.45       17.62     12.32 o
  -1  -9  12      265.31      263.43     12.54 o
   0  -9  12       17.88       16.95      5.22 o
   1  -9  12      553.53      580.53     15.67 o
   2  -9  12      597.74      595.73     17.30 o
   3  -9  12        8.08       11.50      2.85 o
   4  -9  12      158.04      155.21     28.37 o
   5  -9  12       20.55       21.36      7.77 o
  -4  -8  12      275.25      264.31     19.50 o
  -3  -8  12        6.68       10.01     12.67 o
  -2  -8  12       42.08       31.44      4.85 o
  -1  -8  12      166.73      158.52     21.98 o
   0  -8  12      137.08      156.22      7.25 o
   1  -8  12      129.95      130.04      6.38 o
   2  -8  12      262.86      276.24     12.54 o
   3  -8  12       15.89       16.63      3.88 o
   4  -8  12       33.23       24.49     10.89 o
   5  -8  12       25.31       21.54      7.36 o
  -5  -7  12       45.40       52.42     28.72 o
  -4  -7  12      293.45      282.35     19.02 o
  -3  -7  12       10.50        3.50      4.50 o
  -2  -7  12      522.12      520.45     13.88 o
  -1  -7  12       60.73       53.99      3.88 o
   0  -7  12      230.21      228.94      8.38 o
   1  -7  12        1.47       -5.10      3.40 o
   2  -7  12        3.00        4.12      2.21 o
   3  -7  12        6.22        5.62      7.82 o
   4  -7  12       62.62       60.67      6.35 o
   5  -7  12      329.19      286.19     16.91 o
   6  -7  12        1.40        1.47      7.53 o
  -5  -6  12       33.71       21.30     11.26 o
  -4  -6  12      172.91      174.72      9.34 o
  -3  -6  12        7.97        0.64      3.71 o
  -2  -6  12      172.74      177.50      6.52 o
  -1  -6  12      619.87      622.75     14.96 o
   0  -6  12        0.14       -1.66      5.51 o
   1  -6  12        3.85       -2.83      3.07 o
   2  -6  12      663.77      659.70     23.42 o
   3  -6  12      118.09      131.80      6.81 o
   4  -6  12      210.27      220.67     35.61 o
   5  -6  12      188.44      194.34     35.70 o
   6  -6  12       84.20       81.52     11.32 o
  -5  -5  12       28.71       20.05      8.99 o
  -4  -5  12      182.51      152.68     14.18 o
  -3  -5  12        0.01        5.09      3.60 o
  -2  -5  12       14.91       12.83      3.32 o
  -1  -5  12       29.94       38.51      9.78 o
   0  -5  12      346.98      358.75      8.46 o
   1  -5  12      256.09      262.59      6.19 o
   2  -5  12      275.68      261.64      6.32 o
   3  -5  12        7.70        9.82      3.53 o
   4  -5  12       44.82       40.67      5.70 o
   5  -5  12       96.24       94.04      8.57 o
   6  -5  12        1.74       -1.07      7.28 o
  -6  -4  12      136.82      131.55     13.82 o
  -5  -4  12        1.26        1.27      6.98 o
  -4  -4  12        9.91        9.38      5.18 o
  -3  -4  12      212.99      193.88      6.88 o
  -2  -4  12       85.85       86.12      4.20 o
  -1  -4  12       87.01       74.12      3.82 o
   0  -4  12      231.61      239.51      8.07 o
   1  -4  12      583.50      589.27     12.56 o
   2  -4  12       43.32       44.27      2.89 o
   3  -4  12       45.57       41.20      5.41 o
   4  -4  12        6.20        5.89      3.90 o
   5  -4  12      114.20      116.41     15.66 o
   6  -4  12        8.16        8.18     13.08 o
  -6  -3  12       31.67       24.37     10.03 o
  -5  -3  12       70.81       73.35      6.44 o
  -4  -3  12      195.82      181.80      8.21 o
  -3  -3  12      775.07      781.19     18.54 o
  -2  -3  12       12.19       10.42      2.58 o
  -1  -3  12      278.78      268.80      5.90 o
   0  -3  12      188.80      208.74      6.17 o
   1  -3  12       92.42       76.76      3.25 o
   2  -3  12        0.42       -1.10      2.84 o
   3  -3  12       30.30       38.16      3.51 o
   4  -3  12       27.20       21.43      4.27 o
   5  -3  12       17.22        0.81     19.63 o
   6  -3  12       36.62       34.77      7.12 o
  -6  -2  12        3.91       17.37     12.17 o
  -5  -2  12      301.06      291.81     10.72 o
  -4  -2  12        0.07        3.06      3.36 o
  -3  -2  12       92.20       80.99      4.46 o
  -2  -2  12        4.45        6.94      2.50 o
  -1  -2  12       52.15       46.94      2.67 o
   0  -2  12      602.63      626.13     20.35 o
   1  -2  12      691.88      719.37     13.63 o
   2  -2  12      796.80      790.76     39.01 o
   3  -2  12     2885.41     2958.73     60.08 o
   4  -2  12      311.72      336.16     10.66 o
   5  -2  12       44.79       49.90      6.72 o
   6  -2  12        6.82       18.66     24.29 o
  -6  -1  12       95.89       91.32     12.82 o
  -5  -1  12        0.07       -3.08      6.26 o
  -4  -1  12      257.51      270.08      8.66 o
  -3  -1  12       34.96       29.87      6.44 o
  -2  -1  12       28.82       35.59      3.10 o
  -1  -1  12     1453.69     1517.59     24.04 o
   0  -1  12      483.77      476.94     15.28 o
   1  -1  12        2.01       -0.96      2.73 o
   2  -1  12      110.43      124.19      5.34 o
   3  -1  12        9.64       16.30      2.86 o
   4  -1  12      321.48      344.43     11.01 o
   5  -1  12      245.52      245.66     12.73 o
   6  -1  12       66.08       78.50     12.78 o
  -6   0  12        0.26        0.12      6.83 o
  -5   0  12       13.71       11.02      8.05 o
  -4   0  12        5.10        1.26      3.11 o
  -3   0  12      208.33      220.50      6.31 o
  -2   0  12      494.89      477.62     21.37 o
  -1   0  12     1651.24     1677.56     41.01 o
   0   0  12        1.41        2.34      1.69 o
   1   0  12       80.31       89.06      7.14 o
   2   0  12      142.54      145.58      6.61 o
   3   0  12      106.07      115.47     11.69 o
   4   0  12       12.27       12.91      3.41 o
   5   0  12      303.51      313.85     20.10 o
   6   0  12      110.46      136.42     14.63 o
  -6   1  12       17.02        6.78     10.35 o
  -5   1  12      249.37      240.83      9.27 o
  -4   1  12      256.62      254.22      6.94 o
  -3   1  12     1991.74     2155.15     45.70 o
  -2   1  12      541.64      535.89     12.25 o
  -1   1  12      318.14      289.85      6.19 o
   0   1  12       53.03       60.83      2.68 o
   1   1  12      154.75      126.42      5.89 o
   2   1  12       54.88       52.90      4.14 o
   3   1  12      496.94      443.94     13.49 o
   4   1  12      199.79      220.13      7.36 o
   5   1  12        4.44        7.28      4.30 o
   6   1  12      217.76      191.47     18.75 o
  -7   2  12       61.38       76.19     15.49 o
  -6   2  12       23.55       32.77     10.39 o
  -5   2  12       48.30       50.72      4.17 o
  -4   2  12      157.10      169.56      5.91 o
  -3   2  12      502.80      500.97     10.18 o
  -2   2  12       63.76       58.44      3.40 o
  -1   2  12       14.53       24.32      1.88 o
   0   2  12      687.24      691.10     10.75 o
   1   2  12        9.83       10.32      2.87 o
   2   2  12       80.73       79.19      4.77 o
   3   2  12      213.52      209.91      8.90 o
   4   2  12       48.54       48.51      6.82 o
   5   2  12       22.08       35.58      9.86 o
  -7   3  12       15.17       -2.11     10.99 o
  -6   3  12      183.68      210.64     17.00 o
  -5   3  12       25.86       32.46      3.79 o
  -4   3  12      443.51      437.61     10.71 o
  -3   3  12      152.54      147.53      5.41 o
  -2   3  12       31.24       33.12      2.73 o
  -1   3  12        1.42        3.86      3.73 o
   0   3  12     1160.80     1220.33     19.64 o
   1   3  12       18.55       13.75      2.75 o
   2   3  12       96.27      104.16      5.26 o
   3   3  12       94.12      106.30     12.39 o
   4   3  12        5.56        8.79      3.62 o
   5   3  12       98.07      100.71     12.63 o
  -7   4  12        3.43       -0.36      9.74 o
  -6   4  12       71.84       60.59     10.00 o
  -5   4  12      132.91      147.37      5.94 o
  -4   4  12      411.77      416.97     10.55 o
  -3   4  12     1770.50     1773.85     55.87 o
  -2   4  12      158.76      168.09      9.79 o
  -1   4  12      844.00      901.98     15.87 o
   0   4  12        0.11       -0.06      1.48 o
   1   4  12      721.56      747.63     18.89 o
   2   4  12       39.08       47.66      4.03 o
   3   4  12        1.17        4.99      5.02 o
   4   4  12       27.16       18.56      6.70 o
   5   4  12        1.63       -0.81     24.09 o
  -6   5  12       67.26       69.68      7.10 o
  -5   5  12      677.18      716.68     17.45 o
  -4   5  12      566.37      526.21     17.34 o
  -3   5  12        4.78        3.93      6.82 o
  -2   5  12        0.01        3.57      3.93 o
  -1   5  12        2.14       11.97      3.61 o
   0   5  12       28.43       25.28      3.32 o
   1   5  12      121.97      105.87     10.91 o
   2   5  12        5.58        6.65      3.74 o
   3   5  12      164.54      147.99     13.71 o
   4   5  12      153.12      130.94     10.26 o
   5   5  12       38.70       52.09     30.04 o
  -6   6  12        3.92        3.93      5.39 o
  -5   6  12       25.78       24.09      2.16 o
  -4   6  12      178.12      175.01     10.00 o
  -3   6  12       30.03       17.14      5.00 o
  -2   6  12      216.49      226.34      9.11 o
  -1   6  12        3.64       -1.03      4.78 o
   0   6  12        1.47        4.34      1.80 o
   1   6  12       53.07       46.17      3.53 o
   2   6  12        2.94        3.13      2.51 o
   3   6  12       97.96       93.20      9.60 o
   4   6  12      192.91      183.00     14.63 o
  -6   7  12       19.89       13.45      4.12 o
  -5   7  12       18.85       18.56     14.31 o
  -4   7  12       29.31       11.82      6.10 o
  -3   7  12        5.25        2.53      5.39 o
  -2   7  12      727.19      714.47     22.26 o
  -1   7  12      277.73      299.25     12.21 o
   0   7  12      110.81      107.25      4.28 o
   1   7  12       21.83       20.41      3.05 o
   2   7  12        3.72        4.60      5.16 o
   3   7  12       39.28       24.63     18.76 o
   4   7  12       21.60       44.73     12.14 o
  -6   8  12      106.92       97.66     22.03 o
  -5   8  12       68.01       30.45     11.07 o
  -4   8  12      150.24      139.06     11.14 o
  -3   8  12       11.44       25.27      6.85 o
  -2   8  12       27.35       12.49      5.75 o
  -1   8  12       97.70       97.81      7.64 o
   0   8  12        0.32       -1.49      3.05 o
   1   8  12      300.54      307.67      9.39 o
   2   8  12       45.71       36.47      4.23 o
   3   8  12       77.61       88.90     11.75 o
  -6   9  12       31.39       25.27     13.85 o
  -5   9  12       65.23       51.27     13.82 o
  -4   9  12       10.14       23.20      8.17 o
  -3   9  12       12.15        7.50      8.17 o
  -2   9  12       51.13       38.63      7.75 o
  -1   9  12       61.76       53.06      7.77 o
   0   9  12      182.33      191.82     21.30 o
   1   9  12       57.08       46.20      4.24 o
   2   9  12      176.11      186.17     14.43 o
   3   9  12        0.00       11.07     10.67 o
  -5  10  12       19.08       44.73     18.21 o
  -4  10  12       10.14       11.42      9.96 o
  -3  10  12      126.45      125.55     11.00 o
  -2  10  12        8.04       13.56      7.53 o
  -1  10  12        4.76        0.36      4.87 o
   0  10  12      248.95      248.89      9.05 o
   1  10  12        3.59        3.57      7.14 o
   2  10  12       27.87       16.81      9.60 o
  -5  11  12       27.90       43.48     17.96 o
  -4  11  12        1.56       -9.60      9.25 o
  -3  11  12       64.54       63.59      9.96 o
  -2  11  12       53.63       59.73     13.14 o
  -1  11  12       32.86       41.29     15.28 o
   0  11  12        0.02        7.73      6.23 o
   1  11  12       94.45       66.62      9.57 o
  -4  12  12        2.07       16.03      8.64 o
  -3  12  12       26.41       21.42     10.67 o
  -2  12  12       13.27       11.82      7.14 o
  -1  12  12      107.41      105.26     16.67 o
   0  12  12        3.21       -2.54      4.11 o
  -2  13  12      126.84      134.19     15.32 o
   0 -13  13       57.30       37.63     11.66 o
   1 -13  13       34.34       46.45     27.58 o
   2 -13  13       25.02       24.35      9.58 o
  -1 -12  13       57.30       32.22     11.34 o
   0 -12  13       34.76       25.06     15.71 o
   1 -12  13      122.55      127.05     12.50 o
   2 -12  13       85.08       94.20     10.68 o
   3 -12  13        0.07       -8.03      7.68 o
  -2 -11  13       20.40        6.73     16.24 o
  -1 -11  13       38.22       39.96     11.04 o
   0 -11  13       28.75       27.70     16.74 o
   1 -11  13       30.81       51.24     17.47 o
   2 -11  13      162.87      162.99     21.02 o
   3 -11  13        7.07       -7.22      7.40 o
   4 -11  13       21.78       22.75      8.52 o
  -3 -10  13        2.69       16.89     11.29 o
  -2 -10  13        1.14       -3.56     15.56 o
  -1 -10  13        1.18       11.67     19.24 o
   0 -10  13       46.49       51.39      9.54 o
   1 -10  13       54.46       45.49      6.67 o
   2 -10  13        3.14        0.94      5.48 o
   3 -10  13      185.51      219.47     13.05 o
   4 -10  13        2.39        5.90     10.26 o
   5 -10  13       31.08       32.98     10.96 o
  -4  -9  13       95.46       64.20     23.31 o
  -3  -9  13       43.18       52.06     11.63 o
  -2  -9  13       75.41       73.46     16.85 o
  -1  -9  13       94.38       88.11     10.09 o
   0  -9  13      426.39      460.08     24.11 o
   1  -9  13      201.17      198.21     14.77 o
   2  -9  13       93.65       87.84      7.14 o
   3  -9  13      157.21      155.93      6.63 o
   4  -9  13       97.68       90.19      9.44 o
   5  -9  13        5.58        5.54     10.37 o
  -4  -8  13      131.81      139.31     14.13 o
  -3  -8  13        1.34        0.33     13.58 o
  -2  -8  13       24.82       25.95      4.71 o
  -1  -8  13       15.93       10.90      4.51 o
   0  -8  13      903.08      981.45     24.71 o
   1  -8  13       45.11       57.97     10.10 o
   2  -8  13       72.30       77.78      6.55 o
   3  -8  13        1.60        0.21      3.79 o
   4  -8  13       30.68        6.57     18.99 o
   5  -8  13       99.32       89.62      8.87 o
  -4  -7  13       63.78       48.16     17.17 o
  -3  -7  13      160.93      147.23      9.99 o
  -2  -7  13       10.77       10.76      4.26 o
  -1  -7  13      449.30      492.93     13.31 o
   0  -7  13       62.12       63.28      8.07 o
   1  -7  13       40.38       47.24      8.35 o
   2  -7  13       64.49       56.84      3.49 o
   3  -7  13       80.72       60.85      4.63 o
   4  -7  13       15.98       14.38      5.97 o
   5  -7  13       50.20       32.69     25.87 o
  -5  -6  13       18.07        7.45     13.92 o
  -4  -6  13        7.22       12.62     15.85 o
  -3  -6  13       76.92       69.55      7.68 o
  -2  -6  13       78.68       68.56      5.39 o
  -1  -6  13       80.10       78.90      4.21 o
   0  -6  13      611.30      619.62     15.14 o
   1  -6  13       13.99       16.80      4.80 o
   2  -6  13     1312.93     1362.74     23.78 o
   3  -6  13       99.21       83.47      5.08 o
   4  -6  13        0.19       -7.10      5.03 o
   5  -6  13       10.66        1.52      5.70 o
   6  -6  13       13.29       17.27      9.28 o
  -5  -5  13        6.68        6.52      9.06 o
  -4  -5  13        0.40       -7.08      4.72 o
  -3  -5  13      205.41      195.20     12.11 o
  -2  -5  13        1.11       -0.35      3.35 o
  -1  -5  13       44.19       40.75      3.56 o
   0  -5  13     1660.95     1768.50     34.45 o
   1  -5  13        0.82        5.19      2.72 o
   2  -5  13      835.37      864.27     16.02 o
   3  -5  13       42.17       36.12     12.37 o
   4  -5  13      143.66      159.11     14.03 o
   5  -5  13        7.19       -5.80      5.97 o
   6  -5  13      143.08      175.22     16.92 o
  -5  -4  13        9.28        1.67      6.73 o
  -4  -4  13      446.07      475.34     14.50 o
  -3  -4  13        5.36        3.68      4.09 o
  -2  -4  13      903.19      925.96     18.75 o
  -1  -4  13       35.11       28.77      2.57 o
   0  -4  13       48.08       49.31      3.63 o
   1  -4  13        0.33       -3.74      2.49 o
   2  -4  13        2.70        5.78      2.61 o
   3  -4  13       25.09       18.88      3.46 o
   4  -4  13       22.02       15.29      5.57 o
   5  -4  13      173.90      169.58     10.17 o
   6  -4  13       27.60       27.88     12.03 o
  -6  -3  13       93.19       94.87     12.30 o
  -5  -3  13       10.32        5.59      6.21 o
  -4  -3  13       78.01       81.55     13.39 o
  -3  -3  13      196.37      199.60      7.72 o
  -2  -3  13        3.61        2.05      2.65 o
  -1  -3  13      337.28      328.34      7.47 o
   0  -3  13       52.08       65.08      3.38 o
   1  -3  13       46.12       39.34      3.13 o
   2  -3  13      331.52      336.17      8.46 o
   3  -3  13        5.95       11.37      6.12 o
   4  -3  13      108.36      125.66     19.14 o
   5  -3  13      389.56      442.26     17.45 o
   6  -3  13       90.40       60.11     12.33 o
  -6  -2  13       25.36       17.25      8.26 o
  -5  -2  13       19.98        5.04      6.62 o
  -4  -2  13      265.31      261.79      9.84 o
  -3  -2  13       26.33       23.85      5.59 o
  -2  -2  13      410.69      402.88     11.35 o
  -1  -2  13      486.49      498.68     21.75 o
   0  -2  13      331.04      350.41     16.09 o
   1  -2  13        5.87        5.84      2.36 o
   2  -2  13      549.98      533.85     13.57 o
   3  -2  13       18.87       24.71      7.16 o
   4  -2  13       32.23       27.51      4.21 o
   5  -2  13       37.21       47.02     15.87 o
   6  -2  13       75.22       63.26     13.28 o
  -6  -1  13       14.50        6.43     12.14 o
  -5  -1  13        0.07        3.86      5.50 o
  -4  -1  13      125.60      127.42      5.83 o
  -3  -1  13       33.87       30.08      2.94 o
  -2  -1  13      440.15      410.67      8.83 o
  -1  -1  13        0.21       -0.45      3.57 o
   0  -1  13      968.34     1024.58     18.41 o
   1  -1  13      117.25      104.97      4.56 o
   2  -1  13      189.37      191.25      6.77 o
   3  -1  13      515.62      516.32     17.92 o
   4  -1  13       73.86       73.94      4.86 o
   5  -1  13       23.44       24.91      6.46 o
   6  -1  13        7.66       -4.34     16.05 o
  -6   0  13      191.35      213.39     20.96 o
  -5   0  13      101.90      112.04      7.91 o
  -4   0  13       44.04       45.47      3.85 o
  -3   0  13       25.21       26.33      2.99 o
  -2   0  13       24.78       29.40      2.56 o
  -1   0  13       68.78       60.16      6.50 o
   0   0  13       46.20       46.08      2.51 o
   1   0  13      901.95      907.91     18.90 o
   2   0  13      240.44      234.20      8.11 o
   3   0  13       68.99       62.49      6.75 o
   4   0  13        9.74        5.77      6.07 o
   5   0  13       23.40       19.85      6.62 o
  -6   1  13        2.43        7.10      9.96 o
  -5   1  13      331.32      361.65     11.43 o
  -4   1  13        1.26        1.54      2.77 o
  -3   1  13      491.44      480.37     10.54 o
  -2   1  13      753.24      789.66     26.99 o
  -1   1  13        8.09       10.49      2.23 o
   0   1  13       82.29       83.06      4.55 o
   1   1  13      989.13      969.61     30.53 o
   2   1  13      425.09      428.51     13.76 o
   3   1  13       87.77       75.64      6.02 o
   4   1  13      182.15      180.31      5.31 o
   5   1  13       13.65       11.90      9.08 o
  -6   2  13       71.39       63.27     12.03 o
  -5   2  13       57.01       59.07      4.80 o
  -4   2  13       14.60       18.14      6.09 o
  -3   2  13       41.84       42.47      2.70 o
  -2   2  13       40.76       44.83      3.48 o
  -1   2  13       30.81       39.39      8.76 o
   0   2  13      357.47      363.42      8.49 o
   1   2  13        6.57        5.21      3.08 o
   2   2  13      171.29      178.71      8.29 o
   3   2  13        9.47       -3.62      5.33 o
   4   2  13      111.19      116.18      5.18 o
   5   2  13       11.65        3.06      9.04 o
  -6   3  13        5.48       -0.71      5.75 o
  -5   3  13       35.06       33.91      8.73 o
  -4   3  13      128.35      138.12      5.51 o
  -3   3  13      647.91      612.47     20.07 o
  -2   3  13      352.85      342.88      9.38 o
  -1   3  13      419.65      420.62     14.05 o
   0   3  13        2.20       -0.04      2.00 o
   1   3  13       17.04       22.39      8.75 o
   2   3  13      270.85      278.24      8.33 o
   3   3  13        2.05      -10.76      7.55 o
   4   3  13       74.69       48.88      7.49 o
   5   3  13      111.99       86.99     13.16 o
  -6   4  13       47.63       46.77      9.03 o
  -5   4  13       89.99       88.32      5.37 o
  -4   4  13        2.19        2.22      2.07 o
  -3   4  13      300.43      327.25     17.08 o
  -2   4  13      126.51      120.14      7.04 o
  -1   4  13      605.70      610.29      9.57 o
   0   4  13      607.48      620.08     12.67 o
   1   4  13       56.18       49.39      3.51 o
   2   4  13       22.90       17.97      5.00 o
   3   4  13       34.50       31.36      7.64 o
   4   4  13      186.11      164.26     10.65 o
   5   4  13       62.84       61.81     14.37 o
  -6   5  13        2.77        0.36      5.78 o
  -5   5  13        0.01        0.01      5.71 o
  -4   5  13        0.01        4.64      8.96 o
  -3   5  13        1.43        0.71      4.68 o
  -2   5  13      608.97      636.63     17.17 o
  -1   5  13       15.53        6.93      8.53 o
   0   5  13      305.26      321.68      7.39 o
   1   5  13      116.31      103.52      7.95 o
   2   5  13        6.81        5.47      4.38 o
   3   5  13       43.38       50.60      5.93 o
   4   5  13       23.47       32.19      8.79 o
  -6   6  13       55.68       51.27      7.57 o
  -4   6  13       24.04       23.56      7.89 o
  -3   6  13       70.35       69.12      7.53 o
  -2   6  13      651.73      662.67     20.46 o
  -1   6  13      213.33      226.94     11.47 o
   0   6  13      478.49      479.46     10.35 o
   1   6  13       32.73       37.79      3.73 o
   2   6  13       54.87       49.90      4.66 o
   3   6  13        6.45       11.92      4.85 o
   4   6  13        2.53        1.19      7.82 o
  -6   7  13      199.49      180.54     26.93 o
  -5   7  13        9.86       -6.78     10.07 o
  -4   7  13       93.29       72.63     10.32 o
  -3   7  13      170.85      157.00      9.93 o
  -2   7  13       35.56       27.38      6.14 o
  -1   7  13       19.67       22.87      5.37 o
   0   7  13        9.17        9.13      2.03 o
   1   7  13       38.53       33.00      3.70 o
   2   7  13        9.42        3.80      4.62 o
   3   7  13      167.88      166.60     15.11 o
  -6   8  13      129.05       98.05     22.82 o
  -5   8  13      114.32      102.98     15.71 o
  -4   8  13       13.89        1.43      7.82 o
  -3   8  13      409.41      419.99     18.59 o
  -2   8  13      156.58      136.85     10.18 o
  -1   8  13      206.32      224.65     18.93 o
   0   8  13       24.08       25.42      5.35 o
   1   8  13      376.40      375.42     13.11 o
   2   8  13        0.18        1.07      6.78 o
   3   8  13       87.65       97.29     11.93 o
  -5   9  13      135.48      109.98     19.82 o
  -4   9  13       41.53       52.37     10.67 o
  -3   9  13        1.15       -7.82      7.82 o
  -2   9  13       20.53       25.06      7.57 o
  -1   9  13       10.38       17.15      6.04 o
   0   9  13        9.66        8.04      3.18 o
   1   9  13       20.56       25.54      5.06 o
   2   9  13      197.04      191.89     14.64 o
  -5  10  13        0.77        4.64     16.46 o
  -4  10  13       81.29       79.87     14.53 o
  -3  10  13        5.00       22.49      8.25 o
  -2  10  13      110.25      105.66     10.11 o
  -1  10  13      196.23      202.23     13.41 o
   0  10  13        4.52        1.18      9.44 o
   1  10  13       61.38       33.88     11.89 o
   2  10  13       18.49       26.81      9.96 o
  -4  11  13        2.07       14.28     15.71 o
  -3  11  13       58.31       48.09     10.21 o
  -2  11  13       71.27       67.26     11.46 o
  -1  11  13      131.02      128.32     11.62 o
   0  11  13       64.49       72.94     18.07 o
   1  11  13      142.77      155.55     12.25 o
  -3  12  13        4.47        0.71      9.00 o
  -2  12  13        8.40       28.20      9.25 o
  -1  12  13       45.92       36.09      8.85 o
  -1 -12  14       16.13       25.27     14.99 o
   0 -12  14       12.69      -17.13     13.14 o
   1 -12  14      246.91      234.30     39.63 o
   2 -12  14      143.46      127.94     11.72 o
   3 -12  14       68.01       49.93      8.21 o
  -2 -11  14       76.79       75.42     13.40 o
  -1 -11  14       33.87       50.64     11.90 o
   0 -11  14        2.34       16.45      9.58 o
   1 -11  14       34.80       27.77     12.53 o
   2 -11  14       20.61       25.23     10.37 o
   3 -11  14        1.43        3.68      9.26 o
   4 -11  14       17.83       25.57      8.76 o
  -3 -10  14       13.83       -0.93     19.49 o
  -2 -10  14       55.11       58.86     11.68 o
  -1 -10  14       42.56       51.68     10.62 o
   0 -10  14      164.61      191.51     14.59 o
   1 -10  14      213.90      176.34     15.01 o
   2 -10  14       55.39       59.78     10.12 o
   3 -10  14        0.00       -0.60     12.08 o
   4 -10  14       14.10       12.10      7.51 o
  -3  -9  14        0.99        3.03      9.55 o
  -2  -9  14        0.18        0.40     14.26 o
  -1  -9  14       38.54       53.19     12.96 o
   0  -9  14      222.84      226.50     17.86 o
   1  -9  14      157.86      145.95     10.31 o
   2  -9  14       49.45       44.77      6.16 o
   3  -9  14       36.79       45.45     20.21 o
   4  -9  14       26.31       32.83     15.65 o
   5  -9  14        0.01      -11.53      7.69 o
  -4  -8  14        0.61       -8.32     15.35 o
  -3  -8  14       76.03       77.38     11.61 o
  -2  -8  14        9.05       11.42      5.02 o
  -1  -8  14       39.58       39.80      7.40 o
   0  -8  14      152.83      148.97      8.41 o
   1  -8  14       32.92       35.26      4.75 o
   2  -8  14      333.82      347.28     20.24 o
   3  -8  14      296.77      292.42     10.65 o
   4  -8  14      234.99      197.44     14.02 o
   5  -8  14        0.07       -9.38      7.53 o
  -4  -7  14       49.10       34.02      9.96 o
  -3  -7  14      241.24      196.24     10.29 o
  -2  -7  14       13.60       12.48      3.96 o
  -1  -7  14        0.22       -0.77      8.19 o
   0  -7  14      463.53      477.73     14.61 o
   1  -7  14      845.26      884.12     24.25 o
   2  -7  14      264.00      275.42      7.65 o
   3  -7  14      415.39      440.54     13.55 o
   4  -7  14       37.68       30.74     10.71 o
   5  -7  14      126.14      121.08     12.27 o
  -5  -6  14      100.52      119.67     14.23 o
  -4  -6  14        7.70       18.94      9.07 o
  -3  -6  14      172.74      193.07      9.09 o
  -2  -6  14      303.56      301.73     18.44 o
  -1  -6  14      811.87      861.17     18.07 o
   0  -6  14        0.22       -6.38      9.44 o
   1  -6  14        2.09        3.24      2.50 o
   2  -6  14      384.94      387.12      9.63 o
   3  -6  14       11.07       18.21     14.97 o
   4  -6  14        2.60        4.55      5.36 o
   5  -6  14       40.70       42.99      8.28 o
  -5  -5  14       49.34       65.86     11.82 o
  -4  -5  14        0.09        2.04     12.85 o
  -3  -5  14      138.73      123.25      6.75 o
  -2  -5  14        0.13        3.36      6.25 o
  -1  -5  14       17.93       18.18      3.43 o
   0  -5  14      227.21      233.56      7.62 o
   1  -5  14        2.89        7.37      5.55 o
   2  -5  14      215.47      220.04      6.62 o
   3  -5  14      130.85      118.12     17.64 o
   4  -5  14        7.00        4.35      4.45 o
   5  -5  14       21.12       22.20      5.85 o
  -5  -4  14        8.36       -0.66      7.32 o
  -4  -4  14       78.35       77.46      6.62 o
  -3  -4  14      481.66      501.72     20.79 o
  -2  -4  14        0.28        7.06      3.16 o
  -1  -4  14       29.77       33.01      3.12 o
   0  -4  14      807.60      855.68     16.97 o
   1  -4  14      141.63      153.90      5.12 o
   2  -4  14      459.42      471.60     10.67 o
   3  -4  14      130.15      130.93      6.18 o
   4  -4  14       87.90      106.10     20.05 o
   5  -4  14      219.71      216.50     23.66 o
  -5  -3  14      194.58      195.44     12.13 o
  -4  -3  14        6.11        4.18      4.25 o
  -3  -3  14      102.19      110.98      5.63 o
  -2  -3  14       23.43       24.17      4.21 o
  -1  -3  14      561.07      583.61     12.01 o
   0  -3  14        4.88        5.81      2.57 o
   1  -3  14       46.99       40.38      3.55 o
   2  -3  14        0.04        1.81      3.35 o
   3  -3  14      185.12      175.46      7.36 o
   4  -3  14       22.66       22.45     23.92 o
   5  -3  14       11.42       20.97      6.80 o
  -6  -2  14        3.69       14.56     11.10 o
  -5  -2  14       50.35       46.79     16.53 o
  -4  -2  14        1.51       -2.86      4.76 o
  -3  -2  14        0.22       -0.53      6.60 o
  -2  -2  14      306.91      294.71      7.78 o
  -1  -2  14       11.37       19.95      5.35 o
   0  -2  14      216.16      210.83      5.62 o
   1  -2  14      133.83      139.17      7.59 o
   2  -2  14     1272.65     1335.89     27.93 o
   3  -2  14      234.26      234.95     11.70 o
   4  -2  14        5.35       12.12     13.94 o
   5  -2  14        0.01        7.51      9.83 o
  -6  -1  14       94.79      114.79     18.21 o
  -5  -1  14       56.60       40.54      6.34 o
  -4  -1  14      430.17      447.73     16.78 o
  -3  -1  14      175.83      171.43      9.63 o
  -2  -1  14      551.84      521.58     11.00 o
  -1  -1  14      104.70      100.42      3.78 o
   0  -1  14      179.61      191.82      5.35 o
   1  -1  14      225.54      206.92      6.64 o
   2  -1  14      176.66      168.39      7.30 o
   3  -1  14      250.92      248.71     11.27 o
   4  -1  14      422.37      420.70     12.34 o
   5  -1  14       64.14       29.82     10.30 o
  -6   0  14       65.60       60.59     13.53 o
  -5   0  14        7.92        3.81      7.85 o
  -4   0  14      294.69      338.26     16.02 o
  -3   0  14       31.67       30.51      6.78 o
  -2   0  14      292.47      279.16      6.82 o
  -1   0  14        0.57        0.39      5.00 o
   0   0  14      171.10      177.13      4.79 o
   1   0  14      465.33      483.67     11.60 o
   2   0  14      827.37      865.29     21.21 o
   3   0  14       10.46        9.59      4.93 o
   4   0  14        7.91       -1.17      6.82 o
   5   0  14      173.24      201.70     16.47 o
  -6   1  14        2.67        0.00      3.57 o
  -5   1  14       47.26       43.35      5.25 o
  -4   1  14       39.32       35.91      3.76 o
  -3   1  14       16.48        8.76      3.77 o
  -2   1  14       18.95       20.10      5.53 o
  -1   1  14      956.11     1058.83     23.40 o
   0   1  14      324.39      337.14      8.33 o
   1   1  14      160.51      151.52     12.63 o
   2   1  14      433.45      420.82     24.65 o
   3   1  14      201.26      192.84      8.64 o
   4   1  14       60.32       66.04      7.47 o
   5   1  14       89.26       66.62     11.63 o
  -6   2  14       50.88       33.20     10.67 o
  -5   2  14       29.67       32.29      4.36 o
  -4   2  14        2.90        1.25      2.80 o
  -3   2  14        8.37        9.00      4.48 o
  -2   2  14      908.88     1001.67     21.71 o
  -1   2  14       17.42       17.03      2.38 o
   0   2  14     1717.30     1739.72     31.14 o
   1   2  14       92.33       81.92     10.59 o
   2   2  14        0.66       -8.94      9.25 o
   3   2  14       25.99       24.64      9.26 o
   4   2  14        2.25       10.20      6.62 o
   5   2  14       35.68       18.71      9.93 o
  -6   3  14      237.46      290.61     20.61 o
  -5   3  14       15.04        7.00      5.00 o
  -4   3  14      122.02      116.82      7.02 o
  -3   3  14      325.24      300.83      6.71 o
  -2   3  14      331.91      352.08     14.17 o
  -1   3  14     1113.86     1173.62     25.84 o
   0   3  14      804.14      835.08     41.46 o
   1   3  14       37.85       34.75      3.57 o
   2   3  14       72.54       63.11      4.48 o
   3   3  14      174.65      175.43     16.04 o
   4   3  14        9.84        8.66      6.99 o
   5   3  14        4.42       18.98     12.43 o
  -6   4  14       45.21       43.98     10.03 o
  -5   4  14        6.97        2.57      5.18 o
  -4   4  14      361.59      375.42      8.54 o
  -3   4  14      171.31      184.12     12.32 o
  -2   4  14      562.62      547.30     15.92 o
  -1   4  14      290.48      300.49      5.79 o
   0   4  14        1.50       -5.92      3.94 o
   1   4  14      229.39      250.15      7.91 o
   2   4  14      156.78      162.06     23.14 o
   3   4  14      339.54      363.73     17.04 o
   4   4  14      125.90       75.82      8.69 o
  -6   5  14        0.70       -1.78      6.07 o
  -5   5  14       51.09       44.98      5.07 o
  -3   5  14      221.98      221.80     10.68 o
  -2   5  14      286.67      257.55     12.76 o
  -1   5  14        2.32        3.45      0.74 o
   0   5  14      139.49      135.19      4.19 o
   1   5  14       49.25       48.49      3.86 o
   2   5  14      464.81      464.38     13.08 o
   3   5  14      114.93       99.98      9.09 o
   4   5  14       80.51      100.11     22.80 o
  -4   6  14      270.39      297.12     15.65 o
  -3   6  14      154.79      126.00     10.18 o
  -2   6  14      256.60      257.51     10.93 o
  -1   6  14      132.19      132.48      8.67 o
   0   6  14       40.13       43.40      5.84 o
   1   6  14       76.82       72.77      4.50 o
   2   6  14       19.53       18.72      7.18 o
   3   6  14        2.99        9.11      7.18 o
   4   6  14       52.96       48.09     15.99 o
  -6   7  14        4.75      -17.62     11.74 o
  -5   7  14       11.92       20.74     14.64 o
  -4   7  14       31.05       43.23      7.96 o
  -3   7  14       42.95       40.77      7.50 o
  -2   7  14      146.93      154.13      9.86 o
  -1   7  14       81.87       83.87      7.93 o
   0   7  14      165.93      162.90      4.93 o
   1   7  14       66.08       68.68     15.23 o
   2   7  14      211.20      191.37     13.07 o
   3   7  14       37.65       25.63      9.00 o
  -5   8  14        1.30       -6.43     14.24 o
  -4   8  14       35.67       26.02     10.42 o
  -3   8  14       13.24       25.27      9.32 o
  -2   8  14       89.64       83.98      8.64 o
  -1   8  14      167.60      157.96     10.11 o
   0   8  14       71.75       78.24      3.85 o
   1   8  14      125.70      143.30     18.71 o
   2   8  14        6.05       -3.57      7.14 o
   3   8  14       31.58       26.42     13.21 o
  -5   9  14        3.04       -3.57     15.71 o
  -4   9  14       70.83       55.98      9.89 o
  -3   9  14       32.12       42.73      9.39 o
  -2   9  14       44.80       34.31      8.64 o
  -1   9  14      103.69      100.33      8.88 o
   0   9  14      182.36      193.27     12.93 o
   1   9  14        3.96        2.53      5.75 o
   2   9  14        2.23       -0.36      7.21 o
  -4  10  14      188.37      172.50     15.89 o
  -3  10  14        0.29        8.57      9.28 o
  -2  10  14        0.07       -3.93      5.71 o
  -1  10  14       28.19       17.62      6.91 o
   0  10  14       81.23       94.69      7.35 o
   1  10  14       52.39       66.01      8.60 o
  -4  11  14        9.89        9.96     10.03 o
  -3  11  14       62.84       57.69     10.32 o
  -2  11  14       41.00       40.05     10.28 o
   0  11  14        1.60       -7.50     10.78 o
  -2  12  14        6.58       30.02      9.32 o
   0 -12  15      134.16      134.30     14.86 o
   1 -12  15        4.78       -9.92     10.38 o
   2 -12  15       37.57       21.00      9.06 o
  -1 -11  15       62.60       57.44     12.98 o
   0 -11  15       51.11       61.75     11.58 o
   1 -11  15      152.50      131.95     14.49 o
   2 -11  15       13.52       29.61      7.49 o
   3 -11  15        0.12        2.82      9.26 o
  -2 -10  15        0.42       -2.00     11.10 o
  -1 -10  15      162.85      152.19     14.37 o
   0 -10  15        7.44       -0.09      9.02 o
   1 -10  15      206.83      197.52     25.41 o
   2 -10  15        1.09       -6.90      6.55 o
   3 -10  15       43.36       40.44     26.35 o
   4 -10  15        0.49       -0.98     15.51 o
  -3  -9  15       22.85        8.42     10.35 o
  -2  -9  15       35.45       24.73      9.80 o
  -1  -9  15       41.60       43.91     10.16 o
   0  -9  15       98.47       78.54      9.18 o
   1  -9  15      348.53      316.72     18.03 o
   2  -9  15        5.61        9.11      7.35 o
   3  -9  15      132.43      126.23     10.58 o
   4  -9  15      191.14      211.54     13.71 o
  -3  -8  15        0.01       10.73      9.50 o
  -2  -8  15       55.95       78.50      9.69 o
  -1  -8  15       46.00       41.69     10.28 o
   0  -8  15       78.35       88.96     13.84 o
   1  -8  15        0.25        2.84      6.05 o
   2  -8  15       53.44       55.83      6.12 o
   3  -8  15      190.15      151.62      8.77 o
   4  -8  15        5.07        3.70      7.46 o
   5  -8  15       44.45       43.09      8.58 o
  -4  -7  15       31.91       46.60     14.15 o
  -3  -7  15       18.73       12.83      6.08 o
  -2  -7  15        6.76       19.61      5.10 o
  -1  -7  15      141.52      157.32     14.68 o
   0  -7  15       27.37       26.93      5.48 o
   1  -7  15      142.46      148.23      8.84 o
   2  -7  15       21.19       20.32      8.25 o
   3  -7  15       11.04        5.27     11.41 o
   4  -7  15       63.32       67.39      6.82 o
   5  -7  15      148.12      126.80     10.88 o
  -4  -6  15      102.98       93.69     11.62 o
  -3  -6  15        0.23        1.39      5.84 o
  -2  -6  15      105.87      101.86      6.18 o
  -1  -6  15       59.56       72.31      6.02 o
   0  -6  15        0.75        2.00      7.14 o
   1  -6  15       48.74       46.58      4.23 o
   2  -6  15        4.78       -0.19      2.40 o
   3  -6  15       19.05       26.41      5.14 o
   4  -6  15       23.27       27.60     16.31 o
   5  -6  15        6.49        0.94      9.82 o
  -5  -5  15       41.04       29.43     12.28 o
  -4  -5  15      123.33      104.69      8.54 o
  -3  -5  15       12.05       16.88     21.61 o
  -2  -5  15      118.91      101.75     11.28 o
  -1  -5  15      134.71      129.84      5.69 o
   0  -5  15      132.40      128.77      6.21 o
   1  -5  15      205.93      199.68      6.40 o
   2  -5  15      314.17      315.92      9.66 o
   3  -5  15      238.58      242.61      8.67 o
   4  -5  15      172.85      178.29     10.09 o
   5  -5  15        7.19       18.18     19.58 o
  -5  -4  15       73.49       53.90     10.57 o
  -4  -4  15        0.27       18.88     19.67 o
  -3  -4  15       75.50       65.03      8.85 o
  -2  -4  15       87.90       88.88      5.02 o
  -1  -4  15       11.82       17.00      2.89 o
   0  -4  15      341.31      356.15      9.23 o
   1  -4  15      814.65      796.99     16.12 o
   2  -4  15      610.75      638.37     15.61 o
   3  -4  15      942.22      975.95     26.37 o
   4  -4  15        1.59        1.69      3.82 o
   5  -4  15      102.10      108.73     13.71 o
  -5  -3  15       95.10      101.68     10.87 o
  -4  -3  15       58.02       47.29      5.95 o
  -3  -3  15       79.35       72.19      5.65 o
  -2  -3  15       20.03       22.46      3.43 o
  -1  -3  15      296.03      298.69      7.84 o
   0  -3  15      810.06      867.35     41.15 o
   1  -3  15      354.21      341.05      9.06 o
   2  -3  15       60.15       52.52      4.91 o
   3  -3  15      316.97      350.91     27.12 o
   4  -3  15      292.13      290.47     11.83 o
   5  -3  15       89.25       94.75     14.66 o
  -5  -2  15        2.76        0.04      7.12 o
  -4  -2  15        0.51       -0.17      7.28 o
  -3  -2  15      121.00      107.65     12.93 o
  -2  -2  15      215.54      229.81      6.15 o
  -1  -2  15      533.65      564.48     12.08 o
   0  -2  15      143.06      129.35      5.82 o
   1  -2  15        8.15        6.03      2.10 o
   2  -2  15       97.99       93.32      5.40 o
   3  -2  15       59.15       57.99     13.33 o
   4  -2  15        0.94        2.06     10.71 o
   5  -2  15       13.60        1.86     10.05 o
  -6  -1  15       18.78       34.31     14.39 o
  -5  -1  15        5.02       -4.59     10.48 o
  -4  -1  15      319.04      324.64     11.90 o
  -3  -1  15       35.34       35.41      4.03 o
  -2  -1  15        3.39        6.08      2.84 o
  -1  -1  15        0.32       -0.60      2.16 o
   0  -1  15     1456.37     1550.85     25.82 o
   1  -1  15       63.59       66.90      4.43 o
   2  -1  15        0.56       -2.07      3.69 o
   3  -1  15      673.19      698.89     20.28 o
   4  -1  15      223.43      221.49     12.98 o
   5  -1  15      108.13      122.00     16.91 o
  -6   0  15       43.36       54.87     13.14 o
  -5   0  15       51.93       55.41      9.57 o
  -4   0  15        3.69       -0.91      3.56 o
  -3   0  15       40.80       32.65      5.48 o
  -2   0  15       29.36       30.38      6.35 o
  -1   0  15      643.68      642.65     12.99 o
   0   0  15      171.72      177.10      5.15 o
   1   0  15      451.86      481.73     12.15 o
   2   0  15       76.96       72.58      8.50 o
   3   0  15       89.39       96.57      6.79 o
   4   0  15      262.48      263.48     13.48 o
   5   0  15        0.79        8.59     10.34 o
  -6   1  15        6.79        8.92     10.03 o
  -5   1  15      275.95      303.69     20.43 o
  -4   1  15       16.87       22.01      3.44 o
  -3   1  15       76.16       73.09      3.76 o
  -2   1  15      301.88      284.47      9.59 o
  -1   1  15      424.55      408.28     20.36 o
   0   1  15        0.77        4.86      3.93 o
   1   1  15       53.50       65.21      6.64 o
   2   1  15        4.21        6.86      3.50 o
   3   1  15        1.30       -3.02      7.87 o
   4   1  15        5.04       14.46      7.41 o
   5   1  15        7.23       -0.86     10.05 o
  -6   2  15      102.91      111.97     14.00 o
  -5   2  15      225.85      254.44     12.64 o
  -4   2  15      230.30      242.54      7.88 o
  -3   2  15        8.21        9.47      2.50 o
  -2   2  15     1419.84     1500.23     50.24 o
  -1   2  15       40.63       40.52      5.18 o
   0   2  15       26.72       33.42      3.34 o
   1   2  15        0.56       -1.04      3.02 o
   2   2  15       94.90       96.39      5.25 o
   3   2  15       64.54       64.13      5.90 o
   4   2  15      139.67      125.01     12.66 o
   5   2  15        1.34      -23.93     15.96 o
  -6   3  15      158.17      185.62     15.96 o
  -5   3  15        9.35       15.36      4.86 o
  -4   3  15      224.41      239.76      8.43 o
  -3   3  15       82.45       82.46      4.98 o
  -2   3  15       41.04       37.33      3.21 o
  -1   3  15       16.88        8.63      2.59 o
   0   3  15      200.13      196.15      6.24 o
   1   3  15       11.64        8.82      7.51 o
   2   3  15        0.34        3.05      3.49 o
   3   3  15      314.35      331.04     12.48 o
   4   3  15      246.44      235.95     12.48 o
  -6   4  15       56.52       53.48      8.85 o
  -5   4  15       29.84       36.09      6.14 o
  -4   4  15       31.26       21.19      6.82 o
  -3   4  15      417.76      419.24     20.12 o
  -2   4  15      391.15      394.06     13.51 o
  -1   4  15       99.64       91.72      3.45 o
   0   4  15      242.11      246.46      8.86 o
   1   4  15      145.33      162.87      5.91 o
   2   4  15       29.93       28.79      5.12 o
   3   4  15       33.20       44.43     23.61 o
   4   4  15       10.42       12.16      7.66 o
  -6   5  15        1.72        3.57      5.00 o
  -4   5  15      138.08      115.20     19.07 o
  -3   5  15      115.79      107.23      9.78 o
  -2   5  15       13.29       17.42      5.68 o
  -1   5  15       62.96       66.79      4.73 o
   0   5  15       36.63       32.27      3.18 o
   1   5  15       13.49       15.79      3.37 o
   2   5  15        1.78        0.52      9.96 o
   3   5  15        0.02       -5.53      6.75 o
   4   5  15       14.55        6.78     13.60 o
  -4   6  15       26.41       16.03      9.67 o
  -3   6  15      202.88      180.55     13.72 o
  -2   6  15        5.49        3.21      5.35 o
  -1   6  15       61.06       64.11      5.98 o
   0   6  15      176.48      160.75      5.38 o
   1   6  15      162.08      152.51      9.29 o
   2   6  15       24.58       18.16      5.47 o
   3   6  15       51.80       45.77      9.96 o
  -5   7  15       23.98       24.31     15.64 o
  -4   7  15       18.45       15.28      8.57 o
  -3   7  15      268.01      263.00     14.11 o
  -2   7  15       38.94       37.48      6.46 o
  -1   7  15      578.90      591.15     23.67 o
   0   7  15       44.66       51.05      5.45 o
   1   7  15      422.77      425.85     33.90 o
   2   7  15        5.80        6.43      7.17 o
   3   7  15       66.97       74.90     11.78 o
  -5   8  15        2.38       -0.36      9.74 o
  -4   8  15        0.01       -7.10      8.57 o
  -3   8  15       26.75       34.31      8.85 o
  -2   8  15      148.57      163.66     11.61 o
  -1   8  15      363.09      363.31     19.99 o
   0   8  15      147.36      153.77      6.65 o
   1   8  15      132.83      130.35     11.40 o
   2   8  15       27.24       23.95      6.85 o
  -5   9  15       31.38       -3.57     17.14 o
  -4   9  15       80.17       79.87     10.82 o
  -3   9  15       61.84       38.17      8.64 o
  -2   9  15      403.57      436.34     21.33 o
  -1   9  15       80.37       79.10     23.26 o
   0   9  15      350.45      354.45     17.08 o
   1   9  15        2.33       12.10      6.43 o
   2   9  15       75.90       75.55     13.46 o
  -4  10  15      116.39       98.41     11.25 o
  -3  10  15        3.33        7.50      9.64 o
  -2  10  15       69.64       78.87     10.07 o
   0  10  15        0.15       12.89     15.06 o
   1  10  15       11.41        2.11      6.39 o
  -3  11  15       80.84       63.87     11.78 o
  -2  11  15       37.77       15.74     18.28 o
  -1  11  15       65.25       44.98     15.96 o
  -1 -11  16      136.80      137.80     22.92 o
   0 -11  16        3.79       -4.64      9.28 o
   1 -11  16       10.03      -12.77     11.14 o
   2 -11  16       14.83       16.52      7.96 o
  -2 -10  16       52.44       55.22     11.03 o
  -1 -10  16       93.83       97.74     12.97 o
   0 -10  16       28.47       35.41     12.60 o
   1 -10  16        0.33       -0.70      9.87 o
   2 -10  16       39.50       21.54     11.05 o
   3 -10  16       18.63        7.80      9.94 o
  -2  -9  16      151.41      202.40     18.48 o
  -1  -9  16        2.45      -10.03      9.35 o
   0  -9  16      582.14      615.44     42.23 o
   1  -9  16       22.90       17.45      7.31 o
   2  -9  16       44.87       45.13     15.03 o
   3  -9  16        0.18        3.72      5.16 o
   4  -9  16        0.68       -0.02     10.49 o
  -3  -8  16       10.04        0.65      9.87 o
  -2  -8  16        0.30        3.61     16.47 o
  -1  -8  16      184.89      173.85     13.48 o
   0  -8  16       11.66       -1.34      9.96 o
   1  -8  16      107.86      125.59     14.18 o
   2  -8  16        5.37        5.99      9.12 o
   3  -8  16       45.84       37.39     12.16 o
   4  -8  16       43.61       46.70      8.69 o
  -4  -7  16       72.48       65.86     12.47 o
  -3  -7  16      122.87      140.30     13.59 o
  -2  -7  16       16.32       15.68      5.73 o
  -1  -7  16        3.80       14.50      9.26 o
   0  -7  16      219.23      214.34      9.77 o
   1  -7  16       54.51       47.05      5.61 o
   2  -7  16      138.38      116.57      6.56 o
   3  -7  16       54.11       57.31      9.94 o
   4  -7  16        1.22        0.57      5.20 o
  -4  -6  16       40.67       41.05     16.14 o
  -3  -6  16       77.71       85.76      7.76 o
  -2  -6  16      275.31      251.72     19.68 o
  -1  -6  16      420.21      444.39     14.36 o
   0  -6  16       64.29       59.39      4.34 o
   1  -6  16      243.17      237.62      8.39 o
   2  -6  16        0.82        6.45      4.09 o
   3  -6  16       84.92       73.91     22.92 o
   4  -6  16      226.29      235.50     13.64 o
   5  -6  16       51.75       46.76     18.87 o
  -4  -5  16      143.62      119.97      9.22 o
  -3  -5  16       25.41       21.77      5.76 o
  -2  -5  16      266.15      268.57     15.52 o
  -1  -5  16        7.56       12.35      5.21 o
   0  -5  16      272.29      286.92     14.15 o
   1  -5  16        7.32        4.27      3.77 o
   2  -5  16      135.38      126.84      7.36 o
   3  -5  16       36.65       27.79     11.32 o
   4  -5  16      137.84      126.10      8.02 o
   5  -5  16        8.86        4.17     10.21 o
  -5  -4  16       80.31       57.13     12.57 o
  -4  -4  16       84.05       85.41      7.13 o
  -3  -4  16       17.36       19.91      4.74 o
  -2  -4  16      288.27      257.73      9.21 o
  -1  -4  16       44.15       53.55      4.37 o
   0  -4  16       42.30       34.76      3.74 o
   1  -4  16       84.12       90.11      4.83 o
   2  -4  16      227.26      216.07     22.63 o
   3  -4  16       17.79       13.02      4.75 o
   4  -4  16        2.08        5.82      4.04 o
   5  -4  16       88.11      111.41     13.71 o
  -5  -3  16       65.51       53.20     12.39 o
  -4  -3  16        9.45       11.01      6.09 o
  -3  -3  16        0.51        0.88      2.90 o
  -2  -3  16      119.86      118.74      5.54 o
  -1  -3  16       21.80       12.16      3.14 o
   0  -3  16        0.06        3.56      4.98 o
   1  -3  16      924.19      979.03     19.66 o
   2  -3  16       44.59       44.74      8.07 o
   3  -3  16      120.98      110.91      9.55 o
   4  -3  16      105.12      107.62      9.54 o
   5  -3  16        7.40       -6.83     10.42 o
  -5  -2  16      306.33      300.41     24.90 o
  -4  -2  16       52.57       45.76     12.80 o
  -3  -2  16       18.26       13.76      4.03 o
  -2  -2  16       83.74       88.33      4.64 o
  -1  -2  16       14.03        9.90      2.63 o
   0  -2  16      443.23      491.68     12.29 o
   1  -2  16       20.81       15.19      3.49 o
   2  -2  16       46.24       62.80      8.09 o
   3  -2  16       89.48       87.03      8.25 o
   4  -2  16       24.87       15.56      8.79 o
   5  -2  16       82.53       63.22     12.55 o
  -5  -1  16       27.92       13.85     11.39 o
  -4  -1  16       84.17       90.83     11.21 o
  -3  -1  16       16.38       16.95      3.44 o
  -2  -1  16        7.99       14.25      3.43 o
  -1  -1  16       68.75       63.38      3.48 o
   0  -1  16      211.41      226.92      6.44 o
   1  -1  16      546.80      568.26     16.13 o
   2  -1  16      242.96      233.17     17.43 o
   3  -1  16      467.25      449.42     17.90 o
   4  -1  16        0.08       -5.48      8.39 o
   5  -1  16       40.53       24.79     11.46 o
  -5   0  16       12.94        6.03      6.03 o
  -4   0  16        3.55        4.81      3.89 o
  -3   0  16      146.83      147.84      6.84 o
  -2   0  16       56.58       56.56      3.88 o
  -1   0  16        9.08        9.26      2.82 o
   0   0  16      133.45      137.06      4.23 o
   1   0  16      276.75      273.60     14.81 o
   2   0  16        0.26       -6.43      5.11 o
   3   0  16      136.54      153.89      8.76 o
   4   0  16       72.67       82.96      9.12 o
   5   0  16       68.43       77.41     13.55 o
  -6   1  16        1.15       -6.43      9.96 o
  -5   1  16       82.44       75.23     10.82 o
  -4   1  16       79.03       85.03      8.30 o
  -3   1  16       86.17       94.53      4.42 o
  -2   1  16      132.02      141.75      5.10 o
  -1   1  16      890.32      907.41     16.66 o
   0   1  16        4.60        5.13      3.20 o
   1   1  16       32.21       34.26      5.57 o
   2   1  16       26.13       17.63     11.03 o
   3   1  16      204.15      184.05      9.53 o
   4   1  16       71.66       60.56      8.32 o
  -6   2  16       43.99       23.56      9.71 o
  -5   2  16      106.26       92.16     10.89 o
  -4   2  16       31.35       24.76      4.61 o
  -3   2  16       34.50       26.26      3.24 o
  -2   2  16      284.57      318.44      7.58 o
  -1   2  16      395.70      386.61      8.89 o
   0   2  16       72.15       70.50      4.59 o
   1   2  16      117.26      119.04      5.84 o
   2   2  16        0.43       -4.04     12.30 o
   3   2  16        0.16        8.46      7.00 o
   4   2  16       14.85       19.91      7.77 o
  -6   3  16       16.78       14.56      7.50 o
  -5   3  16       37.95       39.59      8.32 o
  -4   3  16        0.79       11.29      3.49 o
  -3   3  16        0.03        1.13      1.98 o
  -2   3  16      117.09      113.88      3.56 o
  -1   3  16      269.38      290.54      9.09 o
   0   3  16      200.19      206.92     11.36 o
   1   3  16     1311.73     1377.29     52.62 o
   2   3  16       30.26       33.77      4.87 o
   3   3  16       30.58       26.31     12.35 o
   4   3  16       84.52      109.97     28.19 o
  -6   4  16       41.73       36.77      7.10 o
  -5   4  16       46.15       43.98      6.00 o
  -4   4  16       13.75        1.43     10.32 o
  -3   4  16       97.34       79.88     14.85 o
  -2   4  16        2.67        7.82      5.71 o
  -1   4  16      334.81      329.92      7.72 o
   0   4  16       28.64       24.14      2.85 o
   1   4  16      162.99      165.74      7.73 o
   2   4  16        3.58        1.79      4.47 o
   3   4  16       33.11       39.51      8.05 o
   4   4  16        7.18       16.35     10.71 o
  -4   5  16      186.71      189.79     19.79 o
  -3   5  16       82.20       83.66      9.32 o
  -2   5  16       31.35       32.77      6.71 o
  -1   5  16       64.76       59.36      2.48 o
   0   5  16       36.25       23.08      3.36 o
   1   5  16       63.24       61.89      5.55 o
   2   5  16      244.89      267.77     12.63 o
   3   5  16        0.20      -14.28      9.71 o
  -5   6  16        1.68       -4.32      9.67 o
  -4   6  16      171.34      174.49     12.96 o
  -3   6  16       10.89       -0.71     10.07 o
  -2   6  16      607.84      714.02     26.28 o
  -1   6  16      221.38      211.59     11.15 o
   0   6  16       14.54       13.33      2.44 o
   1   6  16       26.65       29.20      4.58 o
   2   6  16       60.58       65.69     10.10 o
   3   6  16      109.82      132.43     14.78 o
  -5   7  16       10.54       16.81     15.64 o
  -4   7  16      112.99       89.62     12.89 o
  -3   7  16      188.16      159.86     12.89 o
  -2   7  16       54.80       51.84      7.07 o
  -1   7  16      250.81      267.21     18.74 o
   0   7  16        2.05        1.50      5.16 o
   1   7  16       30.22       32.66     11.14 o
   2   7  16       38.92       25.28      8.92 o
  -5   8  16       80.55       90.33     20.46 o
  -4   8  16        5.30        4.96      7.82 o
  -3   8  16       93.93      106.83     12.89 o
  -2   8  16       25.88       25.06      7.18 o
  -1   8  16       61.79       55.18     17.35 o
   0   8  16        5.49        5.68      9.99 o
   1   8  16       11.96       21.42      7.85 o
   2   8  16       54.72       64.19     10.60 o
  -4   9  16       25.62       21.42     10.32 o
  -3   9  16       18.69        8.25     10.00 o
  -2   9  16        4.22       20.06      8.28 o
  -1   9  16        7.65       20.06     11.85 o
   0   9  16        0.47       -0.71      3.96 o
   1   9  16      100.27       97.30     10.07 o
  -3  10  16       25.39       14.56      9.96 o
  -2  10  16       43.90       51.26     18.14 o
   0  10  16       37.45       48.62     18.96 o
   1 -11  17       27.41       39.59     17.60 o
  -1 -10  17        9.55       20.74     11.89 o
   0 -10  17       30.98       28.59     11.53 o
   1 -10  17      104.84      113.39     13.66 o
   2 -10  17      214.58      190.64     17.87 o
   3 -10  17        8.05        1.85      8.23 o
  -2  -9  17       72.44       75.60     23.22 o
  -1  -9  17       15.70       21.04     16.78 o
   0  -9  17       14.51        8.65     11.08 o
   1  -9  17       18.87        6.43      9.96 o
   2  -9  17       63.97       60.33     12.17 o
   3  -9  17       79.26       95.84     12.14 o
  -3  -8  17       19.84       17.49     10.63 o
  -2  -8  17       66.08       63.73     10.95 o
  -1  -8  17       19.54       22.92      8.94 o
   0  -8  17       14.86        4.33      6.59 o
   1  -8  17      131.79      117.47      9.68 o
   2  -8  17       14.57       21.36     14.10 o
   3  -8  17      159.29      165.48     12.84 o
   4  -8  17       19.89        9.64     10.14 o
  -3  -7  17       10.54       17.86      9.08 o
  -2  -7  17        2.94       -6.93      7.84 o
  -1  -7  17       61.40       57.78      6.82 o
   0  -7  17        2.68        0.34      8.71 o
   1  -7  17      131.51      128.72      7.77 o
   2  -7  17        0.00        8.98      5.99 o
   3  -7  17      100.32       85.78     11.89 o
   4  -7  17       86.53       71.90     12.70 o
  -4  -6  17       13.83       10.34     11.26 o
  -3  -6  17       49.57       49.03     10.46 o
  -2  -6  17      192.57      204.78      8.70 o
  -1  -6  17      709.16      733.98     54.41 o
   0  -6  17      233.39      242.23     10.91 o
   1  -6  17      147.12      144.41     12.02 o
   2  -6  17       22.54       16.73      6.82 o
   3  -6  17       18.28        9.96      4.26 o
   4  -6  17       19.11       22.13      7.88 o
  -4  -5  17       59.87       75.63     11.72 o
  -3  -5  17       18.30       17.30      5.56 o
  -2  -5  17        0.04        0.00      6.03 o
  -1  -5  17       36.36       31.32      7.62 o
   0  -5  17      346.16      387.31     17.03 o
   1  -5  17      129.66      131.51      9.05 o
   2  -5  17       96.79      104.42     16.89 o
   3  -5  17      136.19      151.96     30.01 o
   4  -5  17        0.39        1.70      8.37 o
  -4  -4  17      150.32      149.39     20.93 o
  -3  -4  17      323.43      299.51     20.37 o
  -2  -4  17        0.31       -1.98      6.94 o
  -1  -4  17       10.11        2.96      3.92 o
   0  -4  17       18.58       11.14      5.02 o
   1  -4  17      295.64      303.16      9.47 o
   2  -4  17        2.40       -0.77      7.69 o
   3  -4  17      165.60      168.60      9.08 o
   4  -4  17        0.59        3.71     17.51 o
  -5  -3  17      243.56      225.17     21.54 o
  -4  -3  17       28.32       18.85      7.23 o
  -3  -3  17      200.83      241.17      9.51 o
  -2  -3  17        1.30       -1.57      3.69 o
  -1  -3  17        5.82       14.25      3.43 o
   0  -3  17       27.00       29.28      3.39 o
   1  -3  17      143.29      137.67      5.94 o
   2  -3  17       62.61       51.83      5.96 o
   3  -3  17        6.05        9.52      6.21 o
   4  -3  17      225.89      236.68     13.61 o
  -5  -2  17      121.56      104.12     15.82 o
  -4  -2  17        1.55       -8.29     13.71 o
  -3  -2  17        6.17       -3.66      3.76 o
  -2  -2  17      641.50      676.77     14.39 o
  -1  -2  17        4.33        5.11      5.91 o
   0  -2  17       96.66       89.41      4.73 o
   1  -2  17      103.88      108.25      6.36 o
   2  -2  17        0.17        6.75      4.91 o
   3  -2  17      103.06       95.27      8.44 o
   4  -2  17      198.05      232.25     14.11 o
  -5  -1  17        7.04       -0.71      6.82 o
  -4  -1  17      109.27       98.64      9.34 o
  -3  -1  17        0.70       -4.72     10.51 o
  -2  -1  17      563.44      585.85     31.70 o
  -1  -1  17      345.56      316.66      7.72 o
   0  -1  17      258.42      269.53     13.74 o
   1  -1  17       21.21       21.52      3.81 o
   2  -1  17       15.89       12.96      6.46 o
   3  -1  17      293.66      274.84     13.56 o
   4  -1  17      213.14      213.68     13.86 o
  -5   0  17       70.71       70.37     11.42 o
  -4   0  17        5.55       15.74      8.53 o
  -3   0  17       26.32       29.86      3.91 o
  -2   0  17        3.42        5.53      2.70 o
  -1   0  17        6.81        8.77      3.39 o
   0   0  17      166.94      164.78      6.76 o
   1   0  17      362.41      382.28     10.64 o
   2   0  17      119.00      124.80      7.48 o
   3   0  17      259.56      245.65     12.35 o
   4   0  17       36.43       37.56     15.76 o
  -5   1  17        3.13       -4.96      7.17 o
  -4   1  17      146.92      156.48      9.41 o
  -3   1  17      118.07      104.35      5.37 o
  -2   1  17      323.92      343.65     15.45 o
  -1   1  17        1.81        4.11      2.24 o
   0   1  17       32.23       34.13      6.77 o
   1   1  17      147.16      145.55      6.35 o
   2   1  17      385.76      385.56     16.41 o
   3   1  17       24.60       11.86      5.69 o
   4   1  17        2.20      -12.18     11.57 o
  -5   2  17       11.42       13.17      7.14 o
  -4   2  17       98.43      101.05     10.64 o
  -3   2  17      166.05      149.56     13.77 o
  -2   2  17       42.75       41.88      3.17 o
  -1   2  17      140.47      131.63      6.55 o
   0   2  17       78.55       78.49      4.34 o
   1   2  17      144.54      132.04     10.91 o
   2   2  17      271.21      301.31     27.03 o
   3   2  17       28.90       25.98      8.78 o
   4   2  17       28.01       43.44     10.21 o
  -4   3  17      343.26      345.33     13.88 o
  -3   3  17        2.94        4.10      1.95 o
  -2   3  17       80.19       83.66      6.03 o
  -1   3  17       25.11       23.37      3.03 o
   0   3  17      197.66      198.93      8.75 o
   1   3  17        9.42        7.42      7.30 o
   2   3  17        3.87        8.61      6.48 o
   3   3  17      149.38      171.55     24.94 o
   4   3  17       66.26       68.19     13.10 o
  -5   4  17       10.11       16.35      4.28 o
  -4   4  17       25.00       24.31     11.74 o
  -3   4  17      193.90      154.15     15.97 o
  -2   4  17       20.65        9.96      7.50 o
  -1   4  17      581.62      613.14     12.53 o
   0   4  17      189.28      183.28     14.45 o
   1   4  17       33.22       25.26      4.44 o
   2   4  17       59.63       80.22     10.14 o
   3   4  17        2.77        4.64      8.21 o
  -4   5  17       61.23       48.63     14.74 o
  -3   5  17       26.79       40.30      8.64 o
  -2   5  17      528.61      560.42     23.27 o
  -1   5  17      265.49      264.23      5.41 o
   0   5  17      376.97      419.15     17.80 o
   1   5  17       95.45       94.88      6.87 o
   2   5  17        1.53      -10.23      6.82 o
   3   5  17        1.32       -4.32      8.64 o
  -5   6  17        6.20       41.01     16.71 o
  -4   6  17       21.30       17.92      9.28 o
  -3   6  17       68.99       41.77      9.53 o
  -2   6  17      139.66      133.73     11.78 o
  -1   6  17       24.27       18.60      4.50 o
   0   6  17       60.80       67.30      4.92 o
   1   6  17       32.80       37.93     20.92 o
   2   6  17        6.72        2.11      8.14 o
  -5   7  17        3.82       26.02     12.92 o
  -4   7  17        0.84       16.35      8.85 o
  -3   7  17       11.01       22.49      8.25 o
  -2   7  17       23.34       20.74      8.25 o
  -1   7  17        0.73        2.53      9.64 o
   0   7  17        2.74       -3.21      3.93 o
   1   7  17      163.86      161.27     12.46 o
   2   7  17       14.85       28.59     10.71 o
  -4   8  17       43.15       28.60      9.89 o
  -3   8  17       12.16       16.03      9.25 o
  -2   8  17       86.33       75.23      8.85 o
   0   8  17      256.31      267.90     14.22 o
   1   8  17       28.08       22.13      6.39 o
  -3   9  17       23.59       13.57     10.32 o
  -2   9  17        9.81       32.56     18.31 o
   0   9  17       95.47      125.97     23.74 o
   0 -10  18        4.87       24.97     11.10 o
   1 -10  18       40.77       24.98     13.32 o
  -1  -9  18       65.34       61.93     19.64 o
   0  -9  18      143.19      137.07     14.98 o
   1  -9  18        3.84       -5.32     13.49 o
   2  -9  18       15.74        6.72      9.97 o
   3  -9  18        0.35       12.18     13.80 o
  -2  -8  18        4.27        4.64     17.83 o
  -1  -8  18       33.08       44.98     10.50 o
   0  -8  18       53.16       66.73     11.33 o
   1  -8  18       90.41       76.80     32.53 o
   2  -8  18       21.24       26.14     29.31 o
   3  -8  18      121.36      110.82     14.76 o
  -3  -7  18       62.70       68.14     18.39 o
  -2  -7  18        0.10        2.92     17.99 o
  -1  -7  18       72.20       65.39     20.28 o
   0  -7  18      209.91      185.89     26.18 o
   1  -7  18      615.83      590.99     24.31 o
   2  -7  18      269.24      294.78     20.16 o
   3  -7  18       88.24       69.69     13.64 o
  -3  -6  18       46.77       39.27     13.51 o
  -2  -6  18       31.36       22.39      6.66 o
  -1  -6  18       16.78        5.42      9.08 o
   0  -6  18        1.31        5.56      3.79 o
   1  -6  18      263.50      249.07      9.71 o
   2  -6  18      164.48      158.28     10.89 o
   3  -6  18        3.91        1.00      6.36 o
   4  -6  18      101.78       78.87     16.10 o
  -4  -5  18        0.25        6.43     10.32 o
  -3  -5  18        0.91        3.20      5.75 o
  -2  -5  18       92.74       96.45      7.93 o
  -1  -5  18       82.56       73.49      9.44 o
   0  -5  18      102.29      115.12      6.37 o
   1  -5  18       27.78       25.78      4.07 o
   2  -5  18        2.06       -3.76      7.10 o
   3  -5  18       48.03       44.95     11.46 o
   4  -5  18       37.60       38.89     17.01 o
  -4  -4  18       38.68       38.16     10.96 o
  -3  -4  18       12.66       14.75      5.32 o
  -2  -4  18      133.93      133.46      6.77 o
  -1  -4  18      144.77      138.83      9.41 o
   0  -4  18      205.87      212.89     11.18 o
   1  -4  18       10.22        3.68      6.03 o
   2  -4  18       76.48       60.10     11.96 o
   3  -4  18        5.97        8.31     24.97 o
   4  -4  18       30.57       37.53     10.83 o
  -4  -3  18       36.27       26.02     11.75 o
  -3  -3  18       85.98       94.68      6.44 o
  -2  -3  18       24.97       23.67      8.44 o
  -1  -3  18      269.92      270.40     19.79 o
   0  -3  18       54.97       60.25      4.28 o
   1  -3  18       79.69       88.44      9.37 o
   2  -3  18       25.34       21.96     11.37 o
   3  -3  18      155.51      149.01     10.57 o
   4  -3  18       46.53       19.27     14.28 o
  -5  -2  18        5.11       16.03     12.42 o
  -4  -2  18       12.45       -9.60     10.64 o
  -3  -2  18        3.32        3.85      5.28 o
  -2  -2  18      235.87      240.31     10.28 o
  -1  -2  18      149.11      139.99     10.77 o
   0  -2  18       61.54       65.75      4.49 o
   1  -2  18       54.54       43.17      6.07 o
   2  -2  18      229.14      225.07     10.31 o
   3  -2  18        0.06        9.45      5.66 o
   4  -2  18      131.55      100.42     11.73 o
  -5  -1  18       14.00       23.56     11.39 o
  -4  -1  18       42.01       57.41     11.17 o
  -3  -1  18      473.52      469.63     32.26 o
  -2  -1  18       20.09       13.10      3.51 o
  -1  -1  18       27.00       29.06      3.51 o
   0  -1  18        0.94       -0.45      3.21 o
   1  -1  18      127.98      134.34     19.32 o
   2  -1  18      475.15      500.04     16.56 o
   3  -1  18      332.61      344.84     26.76 o
   4  -1  18        1.46       -0.86     23.42 o
  -5   0  18       82.73       79.55     12.82 o
  -4   0  18       65.31       63.59     11.14 o
  -3   0  18      263.27      272.19     10.12 o
  -2   0  18      121.81      109.39      4.93 o
  -1   0  18       74.08       66.11      7.30 o
   0   0  18       19.82       19.88      3.70 o
   1   0  18      196.61      171.06      8.09 o
   2   0  18      298.19      307.52     11.59 o
   3   0  18       23.85       20.88      7.31 o
   4   0  18       33.78       42.77      8.68 o
  -5   1  18       15.36       -1.78      7.92 o
  -4   1  18       30.18       19.21      7.46 o
  -3   1  18      107.60      113.28     14.43 o
  -2   1  18       59.86       53.54      4.00 o
  -1   1  18        0.02        2.21      2.60 o
   0   1  18       54.76       53.05      5.44 o
   1   1  18        7.00       11.25      6.98 o
   2   1  18      310.21      324.21     37.21 o
   3   1  18       10.66       -0.83      7.34 o
   4   1  18      446.17      469.56     21.63 o
  -5   2  18        8.96        9.25      7.46 o
  -4   2  18       88.96       83.63      7.84 o
  -3   2  18      106.26       95.95      6.01 o
  -2   2  18      251.51      258.43     25.56 o
  -1   2  18        9.07        9.78      3.53 o
   0   2  18       16.75       23.56      6.05 o
   1   2  18        0.78       -1.13      4.21 o
   2   2  18      135.48      139.76     15.61 o
   3   2  18       66.47       75.89     20.56 o
  -5   3  18      251.25      256.25     19.36 o
  -4   3  18       34.77       13.26      6.25 o
  -3   3  18      133.47      109.80      8.30 o
  -2   3  18        3.10        0.89      3.37 o
  -1   3  18       13.64        9.82      4.44 o
   0   3  18      100.50       95.24     13.89 o
   1   3  18      426.17      443.39     22.50 o
   2   3  18       12.77       16.81      8.21 o
   3   3  18       33.72       18.24      9.35 o
  -4   4  18        0.02       -9.25     11.71 o
  -3   4  18       94.73       77.55     14.96 o
  -2   4  18       66.17       73.26      7.43 o
  -1   4  18       13.82       14.80      2.15 o
   0   4  18        3.33        9.25      3.57 o
   1   4  18      115.18      116.41     10.21 o
   2   4  18      144.80      137.27     11.96 o
   3   4  18        5.20        0.36      7.96 o
  -4   5  18       42.47       35.41      9.89 o
  -3   5  18        2.13        1.78      7.50 o
  -2   5  18      145.63      128.56      9.86 o
  -1   5  18        0.09        1.07      2.18 o
   0   5  18      225.41      235.05     10.38 o
   1   5  18        0.52       -1.07      6.10 o
   2   5  18      176.78      212.28     15.96 o
  -4   6  18      122.39      130.26     12.07 o
  -3   6  18       81.11       74.23     10.10 o
  -2   6  18        2.22        8.57      6.10 o
   0   6  18       13.95       21.78      4.93 o
   1   6  18        2.17       -9.64      6.43 o
   2   6  18      172.31      154.63     12.68 o
  -4   7  18       50.49       39.59      9.75 o
  -3   7  18       19.83        9.25      7.82 o
  -2   7  18       42.32       41.77     18.56 o
   0   7  18        2.48       -2.82      3.89 o
   1   7  18        4.89        4.96      5.71 o
  -3   8  18       87.04      117.64     19.28 o
  -2   8  18       55.35       58.26     19.60 o
   0   8  18      234.49      224.06     28.29 o
   0  -9  19       40.60       34.49     10.90 o
   1  -9  19      110.15      114.06     14.24 o
  -1  -8  19      268.62      245.47     26.65 o
   0  -8  19       33.18       50.88     11.77 o
   1  -8  19        8.66        9.48      8.90 o
   2  -8  19        0.35       -3.17     23.93 o
  -2  -7  19        0.07       -5.71      9.04 o
  -1  -7  19       48.06       60.01     16.39 o
   0  -7  19       63.35       41.77     13.92 o
   1  -7  19       18.05        7.39      9.71 o
   2  -7  19        6.84       -1.89     11.23 o
   3  -7  19       37.35       47.38     12.64 o
  -3  -6  19       10.07       11.31     13.01 o
  -2  -6  19      133.80      138.45     14.09 o
  -1  -6  19       29.85       30.22      6.26 o
   0  -6  19        0.74       10.51      5.15 o
   1  -6  19       11.40        7.94      5.23 o
   2  -6  19       66.30       41.46     10.40 o
   3  -6  19        7.73        8.16      9.08 o
  -3  -5  19        6.58       22.13     13.85 o
  -2  -5  19        6.90       -7.36     10.49 o
  -1  -5  19      113.54      111.58     22.17 o
   0  -5  19      138.20      128.17      9.39 o
   1  -5  19        1.24       -1.94      5.55 o
   2  -5  19       55.43       61.11      8.66 o
   3  -5  19        0.05        1.36      9.80 o
  -4  -4  19        1.38        1.43      8.89 o
  -3  -4  19       98.29       71.07      8.47 o
  -2  -4  19        0.90       -0.75      4.16 o
  -1  -4  19        3.80        7.18      3.88 o
   0  -4  19        2.07        0.26      3.08 o
   1  -4  19       13.06       16.64      7.14 o
   2  -4  19      121.99       89.30      8.23 o
   3  -4  19       85.65       98.31      9.72 o
  -4  -3  19        3.00       -8.25      8.25 o
  -3  -3  19      383.21      380.13     17.84 o
  -2  -3  19       38.13       28.79      9.94 o
  -1  -3  19       40.20       31.11      4.30 o
   0  -3  19      249.83      209.94      8.56 o
   1  -3  19       59.52       67.69     18.12 o
   2  -3  19      321.67      308.44     15.40 o
   3  -3  19      116.00      102.05     10.78 o
   4  -3  19      156.24      168.05     24.50 o
  -4  -2  19       41.68       47.05      9.32 o
  -3  -2  19        0.39        4.96      7.64 o
  -2  -2  19       71.92       66.53      5.33 o
  -1  -2  19       23.11       21.72      6.96 o
   0  -2  19       12.56       15.40      4.89 o
   1  -2  19      130.21      126.93     12.86 o
   2  -2  19      136.58      140.84      8.82 o
   3  -2  19        0.95      -13.68      9.12 o
  -4  -1  19       87.19       96.90     13.39 o
  -3  -1  19       53.45       42.16     26.06 o
  -2  -1  19      299.81      316.25     15.90 o
  -1  -1  19       21.10       24.98      7.82 o
   0  -1  19       71.76       73.70      7.00 o
   1  -1  19      185.50      208.28      9.71 o
   2  -1  19       16.89       24.74      8.01 o
   3  -1  19       18.70       17.67      8.04 o
  -4   0  19        0.33       22.85      9.21 o
  -3   0  19        0.33       -6.03      6.78 o
  -2   0  19        6.15        4.84      3.26 o
  -1   0  19      296.11      288.35     22.35 o
   0   0  19      412.84      419.67     25.86 o
   1   0  19      416.54      428.80     16.48 o
   2   0  19      218.96      198.86     15.36 o
   3   0  19       11.44        6.62     10.66 o
  -4   1  19        0.47       -9.58      6.39 o
  -3   1  19        0.37       -5.32      4.80 o
  -2   1  19      186.13      177.41     10.79 o
  -1   1  19      291.84      273.94     29.40 o
   0   1  19      256.13      239.35      9.51 o
   1   1  19       69.27       73.71     14.58 o
   2   1  19       25.28       25.71      6.95 o
   3   1  19        0.92       15.28      9.32 o
  -4   2  19       41.31       36.34      6.82 o
  -3   2  19       84.77       81.23      8.85 o
  -2   2  19      207.20      201.74      8.25 o
  -1   2  19      233.43      223.09     11.63 o
   0   2  19        6.46        4.44      3.53 o
   1   2  19       89.11       43.62     21.19 o
   2   2  19      199.00      200.36     14.43 o
   3   2  19       38.60       30.63      8.57 o
  -4   3  19       74.69       74.73      8.80 o
  -3   3  19      255.85      301.70     17.72 o
  -2   3  19       40.36       34.96      2.79 o
  -1   3  19        7.87        6.94      3.76 o
   0   3  19      140.26      129.46     14.93 o
   1   3  19        4.64        6.78      6.10 o
   2   3  19       37.00       45.23      8.89 o
   3   3  19        6.84       22.49     11.10 o
  -4   4  19       42.65       46.52     14.71 o
  -3   4  19      479.87      494.33     24.38 o
  -2   4  19        7.79       10.67      6.43 o
  -1   4  19       76.36       80.38      5.19 o
   0   4  19       73.94       67.79     13.01 o
   1   4  19        1.31        1.43      6.03 o
   2   4  19       98.55       91.05     10.10 o
  -4   5  19       27.89       13.17      9.60 o
  -3   5  19        1.60        6.43      8.53 o
  -2   5  19        1.94       -3.21     11.46 o
   0   5  19        2.90        5.32      4.60 o
   1   5  19        2.10        5.68      6.03 o
   2   5  19       37.73       43.23     11.42 o
  -4   6  19       51.96       45.77     11.00 o
  -2   6  19        1.33       -1.43     17.78 o
  -1   6  19        0.16       -3.93     11.46 o
   0   6  19      138.57      119.70     10.32 o
   1   6  19       46.79       37.02      7.60 o
  -2   7  19        0.07       -0.71     11.49 o
  -1   7  19       64.94       90.33     18.67 o
   0   7  19      100.64      109.19     18.96 o
   0  -8  20      440.07      442.50     31.68 o
   1  -8  20       79.24       70.67     11.96 o
  -1  -7  20        0.56        1.36      9.03 o
   0  -7  20      203.33      199.71     16.75 o
   1  -7  20       93.20       74.08     11.78 o
   2  -7  20      179.40      171.40     16.55 o
  -2  -6  20        0.32        4.75      9.02 o
  -1  -6  20        7.57        0.64     18.53 o
   0  -6  20        9.38        2.49     19.65 o
   1  -6  20        0.16       -4.33      8.24 o
   2  -6  20      101.47      106.69     13.46 o
  -3  -5  20        0.20        1.43      9.28 o
  -2  -5  20      123.97      134.62     17.96 o
  -1  -5  20        0.03       -3.39      5.43 o
   0  -5  20       50.30       53.62      6.57 o
   1  -5  20       29.23       29.14      7.34 o
   2  -5  20       10.55       10.73      6.78 o
   3  -5  20       24.44       22.03     11.48 o
  -3  -4  20       71.81       81.22     12.60 o
  -2  -4  20       41.31       53.59     10.27 o
  -1  -4  20      247.23      254.81     14.48 o
   0  -4  20       12.26        8.86      5.13 o
   1  -4  20      209.63      231.39     13.49 o
   2  -4  20        6.37       10.31      6.99 o
   3  -4  20       60.09       31.22      8.96 o
  -3  -3  20       11.85      -13.17     10.71 o
  -2  -3  20        0.98       -5.32      9.57 o
  -1  -3  20      109.25      125.27      8.22 o
   0  -3  20       21.12       29.39      6.83 o
   1  -3  20      102.93      114.47      7.78 o
   2  -3  20       50.49       39.45      6.55 o
   3  -3  20       10.75       -3.43      8.56 o
  -4  -2  20       66.08       77.54     13.64 o
  -3  -2  20       76.91       58.84     11.03 o
  -2  -2  20      134.91      133.85      9.64 o
  -1  -2  20       20.42       26.40      4.82 o
   0  -2  20       15.36       16.00      4.84 o
   1  -2  20       75.86       71.29      6.58 o
   2  -2  20        8.29        3.15      6.69 o
   3  -2  20       17.95       34.86      8.39 o
  -4  -1  20        2.87        2.53      7.85 o
  -3  -1  20       24.49       25.27     10.07 o
  -2  -1  20        1.52       -4.61      4.62 o
  -1  -1  20       17.19       12.71      7.53 o
   0  -1  20       61.01       63.54      9.46 o
   1  -1  20       52.41       58.66      6.77 o
   2  -1  20        0.89        5.54      7.08 o
   3  -1  20        0.74       -5.37      6.98 o
  -4   0  20       58.94       56.27     11.07 o
  -3   0  20      137.69      147.85     12.30 o
  -2   0  20        0.01       -8.34      5.56 o
  -1   0  20       48.26       56.75     14.90 o
   0   0  20      155.42      146.31     31.53 o
   1   0  20       49.87       56.83      7.40 o
   2   0  20       10.98        9.60     14.99 o
   3   0  20      257.91      266.04     17.90 o
  -3   1  20      271.19      285.37     17.15 o
  -2   1  20       96.96      116.12     18.16 o
  -1   1  20       14.26       18.58     10.21 o
   0   1  20        7.26       12.89      6.39 o
   1   1  20       11.70       11.07      5.64 o
   2   1  20      104.63      112.37     12.82 o
   3   1  20        5.99      -10.67      9.64 o
  -4   2  20      185.53      166.10     15.57 o
  -3   2  20       17.86       32.77     13.21 o
  -2   2  20      293.48      274.76     16.29 o
  -1   2  20       38.83       44.07      6.59 o
   0   2  20       79.92       90.69      9.35 o
   1   2  20       38.93       41.02      8.96 o
   2   2  20        5.98       -3.21      6.43 o
  -4   3  20       86.34       80.55     18.99 o
  -3   3  20      110.73       89.82      7.32 o
  -2   3  20        4.25        2.06      4.13 o
  -1   3  20      294.75      321.25     17.88 o
   0   3  20       68.99       55.70      7.89 o
   1   3  20       93.43       93.58      9.85 o
   2   3  20        4.13      -11.83      7.89 o
  -4   4  20        1.64        7.50     15.31 o
  -3   4  20       46.58       26.81     18.60 o
  -2   4  20       11.82       16.35     11.78 o
  -1   4  20        1.96        1.67      7.85 o
   0   4  20       27.47       28.99      6.10 o
   1   4  20       81.72       90.69      9.35 o
   2   4  20      227.18      260.48     24.39 o
  -3   5  20       73.08      111.18     22.31 o
  -2   5  20       47.32       61.19     15.67 o
  -1   5  20        5.33      -12.49     12.14 o
   0   5  20      124.08      106.84     10.14 o
   1   5  20       43.85       36.77      7.78 o
  -3   6  20       58.06       49.66     16.78 o
  -2   6  20        0.23       -5.68     12.42 o
  -1   6  20        0.73        3.57     12.85 o
   0   6  20        0.10       -2.82      4.25 o
   0  -7  21        0.61       -7.54      9.01 o
   1  -7  21       27.90       12.32     10.14 o
  -1  -6  21       17.61       11.95      9.80 o
   0  -6  21       13.65       18.23      9.53 o
   1  -6  21        0.15        9.12     14.78 o
  -2  -5  21       37.00       32.56      9.92 o
  -1  -5  21      105.55       96.61     19.41 o
   0  -5  21      179.34      190.42     11.92 o
   1  -5  21      262.50      250.80     19.02 o
   2  -5  21       69.23       88.05     18.89 o
  -2  -4  21        1.43       -3.21     11.07 o
  -1  -4  21       59.57       50.79      9.50 o
   0  -4  21       65.65       66.67      8.66 o
   1  -4  21      144.47      148.94     10.62 o
   2  -4  21       39.54       33.60      7.21 o
  -3  -3  21       15.74       20.74     12.57 o
  -2  -3  21        2.70        2.53      7.85 o
  -1  -3  21        0.82      -12.40      8.27 o
   0  -3  21        0.13        3.06      7.21 o
   1  -3  21       20.84        8.32     11.07 o
   2  -3  21      118.73      122.47     11.11 o
  -2  -2  21       78.57       98.04     14.21 o
  -1  -2  21      198.16      175.27     23.13 o
   0  -2  21       12.60       22.64      6.68 o
   1  -2  21       97.20       75.99      9.28 o
   2  -2  21      147.89      137.24     17.80 o
  -3  -1  21       94.63       88.55     13.50 o
  -2  -1  21      244.87      276.63     18.59 o
  -1  -1  21       62.80       73.90     11.03 o
   0  -1  21        8.46       14.91      8.20 o
   1  -1  21       57.76       54.87      8.68 o
   2  -1  21       70.96       54.59      9.78 o
  -3   0  21       95.82      103.92     15.82 o
  -2   0  21       86.00      102.19     24.51 o
  -1   0  21       43.73       46.92      7.88 o
   0   0  21        4.13       13.56     11.14 o
   1   0  21      166.90      182.56     13.78 o
   2   0  21       44.65       42.48      9.60 o
  -3   1  21        5.16        2.49      6.41 o
  -2   1  21       10.73        7.13      6.01 o
  -1   1  21        3.82        0.68      7.87 o
   0   1  21      115.77      147.61     17.00 o
   1   1  21       72.36       77.87      8.68 o
   2   1  21       77.54       72.94     10.00 o
  -3   2  21        8.67        6.32      5.49 o
  -2   2  21       49.75       46.79      7.30 o
  -1   2  21        3.03        2.91      3.91 o
   0   2  21      116.03      121.37     11.25 o
   1   2  21       62.72       65.08     10.35 o
   2   2  21       37.72       40.77     13.28 o
  -3   3  21        0.24      -13.56     13.24 o
  -2   3  21       26.51       18.04      4.42 o
  -1   3  21      171.79      169.94     11.99 o
   0   3  21       10.75        5.32      5.68 o
   1   3  21      148.41      143.09     12.64 o
  -2   4  21      103.44      147.61     24.78 o
  -1   4  21       24.11       27.18      5.30 o
   0   4  21        4.28       -3.57      5.35 o
   1   4  21       35.17       35.66      8.14 o
  -2   5  21       63.77       97.29     21.64 o
  -1   5  21        0.30       31.48     18.88 o
   0   5  21       22.36       23.95      6.46 o
  -1  -5  22       86.02       90.69     17.99 o
   0  -5  22       23.96        6.78      9.25 o
   1  -5  22       46.26       34.52     19.31 o
  -1  -4  22       40.39       43.00      8.68 o
   0  -4  22       13.23        4.45      6.68 o
   1  -4  22        0.21      -12.10     13.53 o
  -2  -3  22        4.64       12.49      8.96 o
  -1  -3  22       36.63        8.52     13.03 o
   0  -3  22      101.19      115.00     11.97 o
   1  -3  22        1.13       13.56      9.32 o
  -2  -2  22       47.78       53.81      8.94 o
  -1  -2  22       80.74       66.08     15.62 o
   0  -2  22       91.70       77.77     10.16 o
   1  -2  22       10.53        0.00      3.57 o
  -2  -1  22       26.38       22.89      8.40 o
  -1  -1  22       66.69       66.46     12.30 o
   0  -1  22       29.79       39.87      9.24 o
   1  -1  22       95.42       87.12     10.93 o
  -3   0  22        3.76       -4.32      7.14 o
  -2   0  22        0.24       -1.78      5.71 o
  -1   0  22       33.69       35.41      8.22 o
   0   0  22       12.33       10.40      9.83 o
   1   0  22       23.55       19.21      6.78 o
  -3   1  22       22.52       17.42      8.53 o
  -2   1  22      110.74      109.90     10.02 o
  -1   1  22        0.03      -14.99     14.92 o
   0   1  22        0.03       18.19      7.64 o
   1   1  22       12.62       23.95      7.57 o
  -2   2  22       50.75       34.31      7.07 o
  -1   2  22       68.71       61.08     19.26 o
   0   2  22       21.22       23.56      8.64 o
   1   2  22       14.04       -3.57      7.50 o
  -2   3  22       50.80       42.73     18.53 o
  -1   3  22      122.92      117.90     10.35 o
   0   3  22        7.52        4.32      5.75 o
  -1   4  22      252.81      275.96     26.36 o
  -1  -2  23        0.30      -14.94      9.96 o
   0  -2  23       18.55       28.32      7.56 o
  -1  -1  23       62.47       61.96     10.07 o
   0  -1  23        5.36       32.77     18.17 o
  -1   0  23      166.62      125.99     22.07 o
   0   0  23       60.40       46.38      9.71 o
  -1   1  23       14.99       34.60      7.39 o
 
